# Supplementary material for: CowPI: A Rumen Microbiome Focussed Version of the PICRUSt Functional Inference Software
Source: Front Microbiol. 2018 May 25;9:1095. doi: 10.3389/fmicb.2018.01095 (PMC5981159; doi:10.3389/fmicb.2018.01095)
Supplement: Supplementary file 1 [file Data_Sheet_1.XLSX]

## Sheet: Metatranscriptome
Supplementary Table 1. Significant pathway output from STAMP for metatranscriptome data
L1	L2	L3	p-values	p-values (corrected)	Effect size	Note	T1: mean rel. freq. (%)	T1: std. dev. (%)	T2: mean rel. freq. (%)	T2: std. dev. (%)	T4: mean rel. freq. (%)	T4: std. dev. (%)	T6: mean rel. freq. (%)	T6: std. dev. (%)	T8: mean rel. freq. (%)	T8: std. dev. (%)	S4C1T1	S4C1T1: parent seq. count	S4C1T1: rel. freq. (%)	S6C2T1	S6C2T1: parent seq. count	S6C2T1: rel. freq. (%)	S8C3T1	S8C3T1: parent seq. count	S8C3T1: rel. freq. (%)	S10C1T2	S10C1T2: parent seq. count	S10C1T2: rel. freq. (%)	S12C2T2	S12C2T2: parent seq. count	S12C2T2: rel. freq. (%)	S14C3T2	S14C3T2: parent seq. count	S14C3T2: rel. freq. (%)	S16C1T4	S16C1T4: parent seq. count	S16C1T4: rel. freq. (%)	S18C2T4	S18C2T4: parent seq. count	S18C2T4: rel. freq. (%)	S20C3T4	S20C3T4: parent seq. count	S20C3T4: rel. freq. (%)	S22C1T6	S22C1T6: parent seq. count	S22C1T6: rel. freq. (%)	S24C2T6	S24C2T6: parent seq. count	S24C2T6: rel. freq. (%)
Cellular Processes	Cell Motility	Flagellar assembly	1.92814e-05	0.00318143	0.919192		0.00325394	0.0012989	0.0111088	0.00256043	0.0293241	0.00557326	0.0287204	0.00220513	0.0230502	0.00148973	4	84806	0.00471665	2	57390	0.00348493	5	320461	0.00156025	3	39208	0.0076515	88	739173	0.0119052	3	21787	0.0137697	6	27533	0.021792	49	139598	0.0351008	9	28958	0.0310795	183	713912	0.0256334	258	863439	0.0298805
Cellular Processes	Cell Growth and Death	Cell cycle - Caulobacter	0.000149473	0.024663	0.877356		0.06848	0.0132308	0.129291	0.0653563	0.243013	0.00399596	0.281219	0.0314852	0.291748	0.00390515	49	84806	0.0577789	50	57390	0.0871232	194	320461	0.0605378	31	39208	0.0790655	1638	739173	0.221599	19	21787	0.087208	66	27533	0.239712	336	139598	0.240691	72	28958	0.248636	2217	713912	0.310542	2051	863439	0.237538
Cellular Processes	Cell Motility	Bacterial motility proteins	2.57885e-06	0.00042551	0.946218		1.18321	0.229284	1.61626	0.658946	3.93184	0.913062	10.8392	0.242167	18.1556	3.26065	1255	84806	1.47985	659	57390	1.14828	2953	320461	0.921485	445	39208	1.13497	18834	739173	2.54798	254	21787	1.16583	889	27533	3.22885	4670	139598	3.34532	1512	28958	5.22136	79655	713912	11.1575	91271	863439	10.5706
Cellular Processes and Signaling	Cellular Processes and Signaling	Other transporters	0.000295143	0.0486985	0.858995		0.408849	0.079617	0.316324	0.0667257	0.119991	0.0271906	0.110555	0.0238355	0.115789	0.0253509	298	84806	0.35139	203	57390	0.35372	1671	320461	0.521436	123	39208	0.313711	1744	739173	0.235939	87	21787	0.399321	27	27533	0.0980641	221	139598	0.158312	30	28958	0.103598	942	713912	0.131949	1057	863439	0.122417
Cellular Processes and Signaling	Cellular Processes and Signaling	Other ion-coupled transporters	0.000137663	0.0227145	0.879404		0.217343	0.00958025	0.269132	0.0495826	0.340408	0.0178425	0.498789	0.0548891	0.327884	0.017004	189	84806	0.222862	117	57390	0.203868	722	320461	0.2253	98	39208	0.249949	2492	739173	0.337134	48	21787	0.220315	88	27533	0.319616	507	139598	0.363186	98	28958	0.338421	3616	713912	0.506505	4851	863439	0.561823
Cellular Processes and Signaling	Cellular Processes and Signaling	Membrane and intracellular structural molecules	8.8425e-05	0.0145901	0.889834		0.0651269	0.0174227	0.101257	0.0202057	0.177033	0.01305	0.191935	0.0246461	0.171508	0.00397697	76	84806	0.0896163	29	57390	0.0505315	177	320461	0.0552329	36	39208	0.091818	956	739173	0.129334	18	21787	0.0826181	52	27533	0.188864	256	139598	0.183384	46	28958	0.158851	1244	713912	0.174251	1509	863439	0.174766
Cellular Processes and Signaling	Cellular Processes and Signaling	Cell motility and secretion	4.44065e-05	0.00732707	0.904263		0.377631	0.0653365	0.550039	0.149218	1.14738	0.100415	0.905067	0.0272435	0.79884	0.032443	383	84806	0.451619	223	57390	0.388569	938	320461	0.292703	209	39208	0.533054	5475	739173	0.740693	82	21787	0.376371	355	27533	1.28936	1506	139598	1.07881	311	28958	1.07397	6506	713912	0.911317	8072	863439	0.934866
Environmental Information Processing	Signal Transduction	Two-component system	3.53995e-05	0.00584092	0.908578		0.0263804	0.00368905	0.0433793	0.0179424	0.129206	0.0187415	0.146762	0.0193107	0.0939938	0.00667967	24	84806	0.0282999	17	57390	0.0296219	68	320461	0.0212194	10	39208	0.025505	502	739173	0.0679137	8	21787	0.0367191	31	27533	0.112592	167	139598	0.119629	45	28958	0.155397	950	713912	0.13307	1503	863439	0.174071
Metabolism	Metabolism of Cofactors and Vitamins	Thiamine metabolism	3.43444e-05	0.00566683	0.909138		0.0727513	0.00708724	0.11216	0.0256045	0.146251	0.00901645	0.241867	0.0359858	0.228223	0.00782911	66	84806	0.0778247	36	57390	0.0627287	249	320461	0.0777006	36	39208	0.091818	1096	739173	0.148274	21	21787	0.0963878	39	27533	0.141648	193	139598	0.138254	46	28958	0.158851	2089	713912	0.292613	1898	863439	0.219819
Metabolism	Energy Metabolism	Sulfur metabolism	0.000231792	0.0382457	0.86582		0.0680052	0.0125931	0.0461976	0.0163036	0.0103253	0.0081613	0.00638335	0.000246591	0.00658023	0.000145644	50	84806	0.0589581	34	57390	0.0592438	275	320461	0.0858139	26	39208	0.066313	195	739173	0.0263808	10	21787	0.0458989	6	27533	0.021792	8	139598	0.00573074	1	28958	0.00345328	45	713912	0.0063033	58	863439	0.00671732
Metabolism	Carbohydrate Metabolism	Starch and sucrose metabolism	8.53887e-06	0.00140891	0.93149		0.24927	0.0351957	0.355173	0.0954769	0.693111	0.0493027	0.76424	0.0193073	0.821237	0.079487	250	84806	0.29479	140	57390	0.243945	670	320461	0.209074	120	39208	0.30606	3612	739173	0.488654	59	21787	0.270804	172	27533	0.624705	999	139598	0.715626	214	28958	0.739001	5552	713912	0.777687	6363	863439	0.736937
Metabolism	Enzyme Families	Protein kinases	7.25313e-06	0.00119677	0.933716		0.0621351	0.00736166	0.082792	0.0248629	0.245103	0.00669223	0.385669	0.00899701	0.526737	0.101971	58	84806	0.0683914	38	57390	0.0662136	166	320461	0.0518004	28	39208	0.071414	867	739173	0.117293	13	21787	0.0596686	65	27533	0.23608	345	139598	0.247138	73	28958	0.252089	2673	713912	0.374416	3423	863439	0.396438
Metabolism	Biosynthesis of Other Secondary Metabolites	Phenylpropanoid biosynthesis	4.99448e-07	8.24089e-05	0.961371		0.0238021	0.00362891	0.0114629	0.00163349	0.000238781	0.000337687	0.00113706	0.000575639	0.00131058	0.000556571	17	84806	0.0200458	13	57390	0.022652	92	320461	0.0287086	4	39208	0.010202	77	739173	0.010417	3	21787	0.0137697	0	27533	0	1	139598	0.000716343	0	28958	0	12	713912	0.00168088	12	863439	0.00138979
Metabolism	Metabolism of Cofactors and Vitamins	Pantothenate and CoA biosynthesis	0.000288092	0.0475352	0.859694		0.107535	0.00236164	0.16152	0.0385121	0.307164	0.0425998	0.26606	0.0288622	0.256739	0.0170979	94	84806	0.110841	61	57390	0.10629	338	320461	0.105473	46	39208	0.117323	1561	739173	0.211182	34	21787	0.156056	68	27533	0.246976	474	139598	0.339546	97	28958	0.334968	1672	713912	0.234203	2244	863439	0.259891
Metabolism	Xenobiotics Biodegradation and Metabolism	Nitrotoluene degradation	0.000140439	0.0231724	0.878911		0.188167	0.0151651	0.173388	0.00957183	0.130216	0.0392864	0.0669068	0.0246067	0.0315317	0.00638445	172	84806	0.202816	96	57390	0.167277	623	320461	0.194407	69	39208	0.175984	1187	739173	0.160585	40	21787	0.183596	27	27533	0.0980641	259	139598	0.185533	31	28958	0.107052	639	713912	0.0895068	678	863439	0.0785232
Metabolism	Amino Acid Metabolism	Lysine biosynthesis	0.000182029	0.0300349	0.872306		0.0870244	0.00941406	0.122556	0.0179145	0.171236	0.0272503	0.277914	0.0420471	0.164358	0.0102815	85	84806	0.100229	47	57390	0.0818958	253	320461	0.0789488	45	39208	0.114772	1089	739173	0.147327	23	21787	0.105568	47	27533	0.170704	286	139598	0.204874	40	28958	0.138131	1714	713912	0.240086	2906	863439	0.336561
Metabolism	Amino Acid Metabolism	Histidine metabolism	0.00019186	0.031657	0.870922		0.514226	0.1677	1.07614	0.451001	2.59641	0.473373	3.61829	0.433663	2.73426	0.567571	450	84806	0.530623	408	57390	0.710925	965	320461	0.301129	283	39208	0.721791	12659	739173	1.71259	173	21787	0.794051	660	27533	2.39712	2991	139598	2.14258	941	28958	3.24953	26894	713912	3.76713	35048	863439	4.05912
Metabolism	Amino Acid Metabolism	Glycine, serine and threonine metabolism	6.0512e-05	0.00998449	0.898035		0.0977141	0.0151599	0.144577	0.0442357	0.287232	0.0145879	0.269931	0.0218424	0.237141	0.014341	97	84806	0.114379	58	57390	0.101063	249	320461	0.0777006	50	39208	0.127525	1517	739173	0.205229	22	21787	0.100978	84	27533	0.305088	401	139598	0.287253	78	28958	0.269356	1717	713912	0.240506	2528	863439	0.292783
Metabolism	Lipid Metabolism	Glycerolipid metabolism	8.38473e-05	0.0138348	0.891022		0.00128593	0.000337722	0.00490548	0.00206377	0.0283094	0.00723772	0.00838476	0.000443483	0.00415722	0.000888229	1	84806	0.00117916	1	57390	0.00174246	3	320461	0.000936151	1	39208	0.0025505	56	739173	0.00757603	1	21787	0.00458989	5	27533	0.01816	45	139598	0.0322354	10	28958	0.0345328	60	713912	0.0084044	77	863439	0.00891783
Metabolism	Xenobiotics Biodegradation and Metabolism	Drug metabolism - other enzymes	8.91175e-05	0.0147044	0.889658		0.0609707	0.00799083	0.0891242	0.0125902	0.153337	0.0132093	0.165724	0.00231155	0.165182	0.0277362	60	84806	0.0707497	35	57390	0.0609862	164	320461	0.0511763	28	39208	0.071414	736	739173	0.0995707	21	21787	0.0963878	45	27533	0.16344	226	139598	0.161893	39	28958	0.134678	1167	713912	0.163466	1423	863439	0.164806
Metabolism	Metabolism of Other Amino Acids	Cyanoamino acid metabolism	4.59303e-05	0.0075785	0.903603		0.15901	0.011418	0.207227	0.0457737	0.372324	0.0286321	0.662867	0.0579781	0.864383	0.180845	138	84806	0.162724	98	57390	0.170761	460	320461	0.143543	67	39208	0.170883	2009	739173	0.27179	39	21787	0.179006	96	27533	0.348673	576	139598	0.412613	103	28958	0.355688	5044	713912	0.70653	5016	863439	0.580933
Metabolism	Carbohydrate Metabolism	Citrate cycle (TCA cycle)	0.000104279	0.0172061	0.88606		1.03246	0.188877	1.45409	0.2258	2.27114	0.117029	1.95123	0.115597	2.10855	0.142454	1081	84806	1.27467	579	57390	1.00889	2608	320461	0.813828	517	39208	1.31861	13100	739173	1.77225	277	21787	1.2714	652	27533	2.36807	3265	139598	2.33886	610	28958	2.1065	15002	713912	2.10138	15716	863439	1.82016
Metabolism	Energy Metabolism	Carbon fixation pathways in prokaryotes	0.000261329	0.0431193	0.862476		1.43149	0.251621	2.22178	0.479641	3.72832	0.379475	3.00877	0.315228	3.48532	0.184274	1412	84806	1.66498	888	57390	1.54731	3468	320461	1.08219	698	39208	1.78025	21351	739173	2.8885	435	21787	1.9966	915	27533	3.32328	5913	139598	4.23573	1050	28958	3.62594	24652	713912	3.45309	24332	863439	2.81803
Metabolism	Carbohydrate Metabolism	C5-Branched dibasic acid metabolism	8.78534e-05	0.0144958	0.889979		0.0379161	0.0023895	0.0522233	0.0146826	0.113492	0.00816354	0.104055	0.0132735	0.0861392	0.00800774	35	84806	0.0412707	21	57390	0.0365917	115	320461	0.0358858	15	39208	0.0382575	536	739173	0.0725135	10	21787	0.0458989	29	27533	0.105328	174	139598	0.124644	32	28958	0.110505	715	713912	0.100152	778	863439	0.0901048
Metabolism	Carbohydrate Metabolism	Amino sugar and nucleotide sugar metabolism	0.00014627	0.0241345	0.877898		0.864305	0.0844473	1.28055	0.226959	1.82752	0.0928956	1.95325	0.175521	1.99686	0.19413	832	84806	0.981063	475	57390	0.82767	2513	320461	0.784183	466	39208	1.18853	11774	739173	1.59286	231	21787	1.06027	467	27533	1.69615	2644	139598	1.89401	548	28958	1.8924	13139	713912	1.84042	15699	863439	1.81819
Metabolism	Amino Acid Metabolism	Alanine, aspartate and glutamate metabolism	0.000227833	0.0375925	0.866293		0.271706	0.0394568	0.433488	0.0674424	0.582947	0.0661539	0.66061	0.0561834	0.472483	0.00757222	274	84806	0.32309	152	57390	0.264855	728	320461	0.227173	140	39208	0.35707	3852	739173	0.521123	92	21787	0.42227	151	27533	0.548433	943	139598	0.675511	152	28958	0.524898	4346	713912	0.608759	6378	863439	0.738674
Organismal Systems	Nervous System	Glutamatergic synapse	0.000183622	0.0302977	0.872078		0.0599591	0.0061329	0.0774189	0.0223664	0.114166	0.00730209	0.511278	0.108344	0.221789	0.0900425	58	84806	0.0683914	33	57390	0.0575013	173	320461	0.0539847	30	39208	0.076515	778	739173	0.105253	11	21787	0.0504888	29	27533	0.105328	172	139598	0.123211	33	28958	0.113958	3721	713912	0.521213	5515	863439	0.638725
Poorly Characterized	Poorly Characterized	General function prediction only	6.93046e-06	0.00114353	0.934323		1.04284	0.166306	1.41276	0.468583	1.83827	0.0927245	3.07523	0.108242	3.90808	0.370396	1056	84806	1.24519	600	57390	1.04548	2685	320461	0.837855	496	39208	1.26505	15124	739173	2.04607	202	21787	0.927158	472	27533	1.71431	2601	139598	1.86321	561	28958	1.93729	22897	713912	3.20726	26562	863439	3.0763
[truncated: 12 more columns]

## Sheet: CowPI
Supplementary Table 2. Significant pathway output from STAMP for CowPI data
L1	L2	L3	p-values	p-values (corrected)	Effect size	Note	T1: mean rel. freq. (%)	T1: std. dev. (%)	T2: mean rel. freq. (%)	T2: std. dev. (%)	T4: mean rel. freq. (%)	T4: std. dev. (%)	T6: mean rel. freq. (%)	T6: std. dev. (%)	T8: mean rel. freq. (%)	T8: std. dev. (%)	S3C1T1	S3C1T1: parent seq. count	S3C1T1: rel. freq. (%)	S4C1T1	S4C1T1: parent seq. count	S4C1T1: rel. freq. (%)	S5C2T1	S5C2T1: parent seq. count	S5C2T1: rel. freq. (%)	S6C2T1	S6C2T1: parent seq. count	S6C2T1: rel. freq. (%)	S7C3T1	S7C3T1: parent seq. count	S7C3T1: rel. freq. (%)	S8C3T1	S8C3T1: parent seq. count	S8C3T1: rel. freq. (%)	S10C1T2	S10C1T2: parent seq. count	S10C1T2: rel. freq. (%)	S11C2T2	S11C2T2: parent seq. count	S11C2T2: rel. freq. (%)	S12C2T2	S12C2T2: parent seq. count	S12C2T2: rel. freq. (%)	S13C3T2	S13C3T2: parent seq. count	S13C3T2: rel. freq. (%)	S14C3T2	S14C3T2: parent seq. count	S14C3T2: rel. freq. (%)
Metabolism	Xenobiotics Biodegradation And Metabolism	Chloroalkane And Chloroalkene Degradation	5.16443e-08	1.31176e-05	0.784044		0.105387	0.00186987	0.108475	0.00409584	0.0989877	0.00366388	0.0959777	0.00190917	0.0937499	0.00235888	15176	14204044	0.106843	16059	15314179	0.104864	9742	9100967	0.107044	15159	14152631	0.107111	16114	15814222	0.101896	21270	20341884	0.104563	19915	18429974	0.108058	16311	15497770	0.105247	18811	18110492	0.103868	17333	16213683	0.106904	16995	15397767	0.110373
Metabolism	Carbohydrate Metabolism	Inositol Phosphate Metabolism	5.68195e-07	0.000144321	0.737203		0.0988118	0.00424626	0.0995995	0.00267482	0.0885948	0.00416483	0.0876916	0.00351612	0.0860473	0.00236156	14218	14204044	0.100098	14877	15314179	0.0971453	9369	9100967	0.102945	14744	14152631	0.104179	14454	15814222	0.0913987	19753	20341884	0.0971051	18364	18429974	0.099642	15578	15497770	0.100518	17878	18110492	0.0987163	15952	16213683	0.098386	14742	15397767	0.0957412
Metabolism	Xenobiotics Biodegradation And Metabolism	Chlorocyclohexane And Chlorobenzene Degradation	5.94517e-07	0.000151007	0.736224		0.0204865	0.00131225	0.0207112	0.000928831	0.0173994	0.001082	0.0172271	0.000520019	0.0164231	0.00130194	2954	14204044	0.0207969	2922	15314179	0.0190804	2000	9100967	0.0219757	3142	14152631	0.0222008	3178	15814222	0.0200958	3818	20341884	0.0187692	3777	18429974	0.0204938	3138	15497770	0.0202481	3510	18110492	0.019381	3328	16213683	0.0205259	3267	15397767	0.0212174
Human Diseases	Neurodegenerative Diseases	Alzheimer'S Disease	6.14825e-07	0.000156166	0.735495		0.0103839	0.000646196	0.0102924	0.000435777	0.0113215	0.000486224	0.0123682	0.000619504	0.012558	0.0006371	1504	14204044	0.0105885	1546	15314179	0.0100952	975	9100967	0.0107131	1465	14152631	0.0103514	1793	15814222	0.0113379	1875	20341884	0.00921744	1807	18429974	0.00980468	1635	15497770	0.0105499	1904	18110492	0.0105132	1561	16213683	0.00962767	1674	15397767	0.0108717
Metabolism	Metabolism Of Cofactors And Vitamins	Thiamine Metabolism	9.23502e-07	0.00023457	0.726502		0.373373	0.00628801	0.375626	0.00588646	0.386157	0.00497084	0.389301	0.00456648	0.397035	0.00502847	53750	14204044	0.378413	57052	15314179	0.372544	33500	9100967	0.368093	51716	14152631	0.365416	60755	15814222	0.38418	75589	20341884	0.371593	69094	18429974	0.3749	56902	15497770	0.367163	67010	18110492	0.370007	61171	16213683	0.37728	59271	15397767	0.384932
Metabolism	Lipid Metabolism	Arachidonic Acid Metabolism	1.0167e-06	0.000258243	0.724331		0.0374324	0.002635	0.037911	0.00167856	0.0343588	0.00213532	0.0325071	0.000705701	0.0303255	0.00101668	4892	14204044	0.0344409	5656	15314179	0.0369331	3805	9100967	0.0418087	5666	14152631	0.040035	5719	15814222	0.0361637	7163	20341884	0.0352131	6945	18429974	0.0376832	6399	15497770	0.0412898	6942	18110492	0.0383314	6015	16213683	0.0370983	5528	15397767	0.0359013
Human Diseases	Metabolic Diseases	Type Ii Diabetes Mellitus	1.16008e-06	0.000294659	0.721323		0.0324837	0.00121842	0.031438	0.000638589	0.0287617	0.000879823	0.028693	0.00123728	0.028682	0.00095293	4414	14204044	0.0310757	4749	15314179	0.0310105	2947	9100967	0.0323812	4652	14152631	0.0328702	5466	15814222	0.0345638	6713	20341884	0.0330009	5664	18429974	0.0307325	4832	15497770	0.0311787	5663	18110492	0.0312692	5081	16213683	0.0313377	5049	15397767	0.0327905
Genetic Information Processing	Replication And Repair	Nucleotide Excision Repair	2.02121e-06	0.000513386	0.708283		0.343593	0.00165973	0.342872	0.00205829	0.342336	0.00177176	0.346552	0.000468784	0.349781	0.00237888	49129	14204044	0.34588	52575	15314179	0.343309	31168	9100967	0.342469	48734	14152631	0.344346	53890	15814222	0.340769	70135	20341884	0.344781	63103	18429974	0.342393	52686	15497770	0.339959	61866	18110492	0.341603	55588	16213683	0.342846	52935	15397767	0.343784
Metabolism	Metabolism Of Terpenoids And Polyketides	Tetracycline Biosynthesis	4.462e-06	0.00113335	0.688574		0.123049	0.002702	0.12583	0.00293613	0.133844	0.00276017	0.132644	0.00181598	0.130105	0.00329781	17271	14204044	0.121592	18818	15314179	0.12288	11071	9100967	0.121646	16889	14152631	0.119335	20191	15814222	0.127676	25461	20341884	0.125165	23532	18429974	0.127683	19825	15497770	0.127922	22832	18110492	0.126071	20426	16213683	0.12598	19680	15397767	0.127811
Human Diseases	Neurodegenerative Diseases	Prion Diseases	4.53401e-06	0.00115164	0.688162		0.00367079	0.000709192	0.00414175	0.000401374	0.00289761	0.000485021	0.00254681	0.000373044	0.00234799	0.000115974	502	14204044	0.0035342	571	15314179	0.00372857	443	9100967	0.00486761	586	14152631	0.00414057	487	15814222	0.00307951	544	20341884	0.00267429	759	18429974	0.00411829	671	15497770	0.00432966	703	18110492	0.00388173	557	16213683	0.00343537	677	15397767	0.00439674
Organismal Systems	Nervous System	Glutamatergic Synapse	4.71348e-06	0.00119722	0.687159		0.0802482	0.00146152	0.0788813	0.00144975	0.0815542	0.00147518	0.0832824	0.000968993	0.0845079	0.00140099	11323	14204044	0.0797167	12520	15314179	0.0817543	7137	9100967	0.0784202	11290	14152631	0.0797732	12526	15814222	0.0792072	16806	20341884	0.0826177	14824	18429974	0.0804342	12326	15497770	0.079534	14270	18110492	0.0787941	13016	16213683	0.0802779	11736	15397767	0.0762188
Organismal Systems	Digestive System	Carbohydrate Digestion And Absorption	4.72272e-06	0.00119957	0.687108		0.0104224	0.00121118	0.010958	0.00095096	0.0142364	0.00127835	0.0139399	0.000930897	0.0134476	0.000937652	1382	14204044	0.00972962	1606	15314179	0.010487	856	9100967	0.00940559	1282	14152631	0.00905839	1992	15814222	0.0125963	2290	20341884	0.0112576	2011	18429974	0.0109116	1597	15497770	0.0103047	1910	18110492	0.0105464	1953	16213683	0.0120454	1897	15397767	0.01232
Metabolism	Carbohydrate Metabolism	Carbohydrate Metabolism	5.89428e-06	0.00149715	0.681319		0.343062	0.00440274	0.346858	0.00261307	0.356619	0.0029828	0.356789	0.00356403	0.350223	0.00449592	48679	14204044	0.342712	53717	15314179	0.350766	30618	9100967	0.336426	48394	14152631	0.341943	53906	15814222	0.34087	70313	20341884	0.345656	64475	18429974	0.349838	52981	15497770	0.341862	62674	18110492	0.346065	56392	16213683	0.347805	53766	15397767	0.349181
Metabolism	Metabolism Of Cofactors And Vitamins	Metabolism Of Cofactors And Vitamins	8.8281e-06	0.00224234	0.670474		0.0909558	0.00378155	0.093076	0.00284684	0.0856204	0.00264728	0.0840113	0.00130097	0.0834747	0.00239043	12740	14204044	0.0896928	13522	15314179	0.0882973	8579	9100967	0.0942647	12928	14152631	0.091347	15310	15814222	0.0968116	17356	20341884	0.0853215	16874	18429974	0.0915574	14384	15497770	0.0928134	16255	18110492	0.0897546	14685	16213683	0.0905716	14931	15397767	0.0969686
Metabolism	Metabolism Of Terpenoids And Polyketides	Biosynthesis Of 12-, 14- And 16-Membered Macrolides	9.43787e-06	0.00239722	0.668644		0.0018671	0.000465568	0.00193017	0.00035297	0.001733	0.000170147	0.00241305	0.000323941	0.00313488	0.000422928	289	14204044	0.00203463	338	15314179	0.0022071	150	9100967	0.00164818	215	14152631	0.00151915	411	15814222	0.00259893	243	20341884	0.00119458	381	18429974	0.00206728	284	15497770	0.00183252	299	18110492	0.00165098	230	16213683	0.00141855	389	15397767	0.00252634
Metabolism	Energy Metabolism	Photosynthesis	1.02609e-05	0.00260627	0.666338		0.401048	0.0120584	0.401079	0.0105253	0.431115	0.00922594	0.427223	0.00401092	0.423689	0.00844791	56615	14204044	0.398584	62070	15314179	0.405311	35015	9100967	0.384739	55393	14152631	0.391397	63763	15814222	0.4032	86058	20341884	0.423058	74737	18429974	0.405519	62553	15497770	0.403626	74320	18110492	0.41037	66701	16213683	0.411387	60758	15397767	0.39459
Metabolism	Energy Metabolism	Photosynthesis Proteins	1.02609e-05	0.00260627	0.666338		0.401048	0.0120584	0.401079	0.0105253	0.431115	0.00922594	0.427223	0.00401092	0.423689	0.00844791	56615	14204044	0.398584	62070	15314179	0.405311	35015	9100967	0.384739	55393	14152631	0.391397	63763	15814222	0.4032	86058	20341884	0.423058	74737	18429974	0.405519	62553	15497770	0.403626	74320	18110492	0.41037	66701	16213683	0.411387	60758	15397767	0.39459
Genetic Information Processing	Translation	Ribosome Biogenesis	1.03741e-05	0.00263502	0.666034		1.97829	0.0254532	1.97305	0.0158329	2.00496	0.0179424	2.01877	0.0071473	2.03291	0.00739066	283928	14204044	1.99892	304790	15314179	1.99025	176167	9100967	1.9357	276349	14152631	1.95263	314048	15814222	1.98586	408134	20341884	2.00637	365709	18429974	1.98432	301829	15497770	1.94756	354241	18110492	1.956	321870	16213683	1.98518	306403	15397767	1.98992
Metabolism	Carbohydrate Metabolism	Ascorbate And Aldarate Metabolism	1.44315e-05	0.0036656	0.656753		0.142922	0.00459837	0.142801	0.00593413	0.131916	0.00310003	0.130819	0.0030845	0.131545	0.00261799	20063	14204044	0.141249	21593	15314179	0.141	13058	9100967	0.143479	19250	14152631	0.136017	23924	15814222	0.151282	29395	20341884	0.144505	25670	18429974	0.139284	20740	15497770	0.133826	25273	18110492	0.139549	23374	16213683	0.144162	23268	15397767	0.151113
Metabolism	Metabolism Of Other Amino Acids	D-Arginine And D-Ornithine Metabolism	2.00886e-05	0.0051025	0.647181		0.00586462	0.00134117	0.00609961	0.000803634	0.0042939	0.000869896	0.00383096	0.000536999	0.00315743	0.000330993	675	14204044	0.00475217	830	15314179	0.00541981	741	9100967	0.00814199	1027	14152631	0.0072566	766	15814222	0.00484374	971	20341884	0.0047734	1078	18429974	0.00584917	1147	15497770	0.00740106	1162	18110492	0.00641617	869	16213683	0.00535967	768	15397767	0.00498774
Metabolism	Metabolism Of Cofactors And Vitamins	Porphyrin And Chlorophyll Metabolism	2.28318e-05	0.00579927	0.643401		0.630132	0.00790151	0.621357	0.00363669	0.600742	0.00586558	0.60149	0.00915153	0.609856	0.0130203	89942	14204044	0.633214	97291	15314179	0.6353	57071	9100967	0.627087	90416	14152631	0.638864	99944	15814222	0.631988	124968	20341884	0.614338	115009	18429974	0.624032	95989	15497770	0.619373	113533	18110492	0.626891	101051	16213683	0.623245	94934	15397767	0.616544
Cellular Processes And Signaling	Cellular Processes And Signaling	Germination	2.5327e-05	0.00643305	0.640307		0.022349	0.00289158	0.0229918	0.00275721	0.0185191	0.0013352	0.0176836	0.000762041	0.0161063	0.00139405	3450	14204044	0.0242889	3174	15314179	0.0207259	2367	9100967	0.0260082	3469	14152631	0.0245113	3342	15814222	0.0211329	3545	20341884	0.0174271	4239	18429974	0.0230006	3203	15497770	0.0206675	3596	18110492	0.0198559	3555	16213683	0.0219259	4350	15397767	0.0282508
Human Diseases	Infectious Diseases	Bacterial Invasion Of Epithelial Cells	2.76135e-05	0.00701382	0.637706		0.0530938	0.00463228	0.0505941	0.00662191	0.0651219	0.00237345	0.063787	0.00234334	0.061833	0.00472886	7249	14204044	0.0510348	8309	15314179	0.0542569	4608	9100967	0.050632	7834	14152631	0.0553537	7303	15814222	0.04618	12430	20341884	0.0611055	10067	18429974	0.054623	8582	15497770	0.0553757	10223	18110492	0.0564479	8827	16213683	0.0544417	6159	15397767	0.0399993
Human Diseases	Infectious Diseases	Vibrio Cholerae Pathogenic Cycle	3.06702e-05	0.00779024	0.63452		0.206254	0.00435279	0.202443	0.00174543	0.208934	0.00313167	0.212322	0.0022142	0.213566	0.0032429	29164	14204044	0.205322	31593	15314179	0.206299	18191	9100967	0.19988	28922	14152631	0.204358	32764	15814222	0.207181	43630	20341884	0.214484	37674	18429974	0.204417	31617	15497770	0.20401	36793	18110492	0.203158	32895	16213683	0.202884	30858	15397767	0.200406
Metabolism	Xenobiotics Biodegradation And Metabolism	Xylene Degradation	3.12256e-05	0.00793131	0.633973		0.0610156	0.00283131	0.0606552	0.00137981	0.067125	0.00243767	0.0674653	0.00133185	0.0636145	0.00257309	8506	14204044	0.0598844	9519	15314179	0.0621581	5200	9100967	0.0571368	8454	14152631	0.0597345	9615	15814222	0.0607997	13503	20341884	0.0663803	11137	18429974	0.0604287	9430	15497770	0.0608475	11258	18110492	0.0621629	10109	16213683	0.0623486	9214	15397767	0.0598398
Metabolism	Metabolism Of Cofactors And Vitamins	Biotin Metabolism	3.27937e-05	0.00832961	0.632473		0.0991328	0.00295519	0.100077	0.00209983	0.102763	0.00155991	0.10417	0.00198217	0.106864	0.00178763	14059	14204044	0.0989789	14796	15314179	0.0966163	8980	9100967	0.0986708	13676	14152631	0.0966322	16667	15814222	0.105392	20038	20341884	0.0985061	18095	18429974	0.0981824	15356	15497770	0.0990852	18032	18110492	0.0995666	16239	16213683	0.100156	16102	15397767	0.104574
Human Diseases	Infectious Diseases	Vibrio Cholerae Infection	3.55178e-05	0.00902153	0.630017		0.00453699	0.000847574	0.00487453	0.000648243	0.00322621	0.000620132	0.00314292	0.000471959	0.00296868	0.000310618	554	14204044	0.0039003	629	15314179	0.0041073	525	9100967	0.00576862	805	14152631	0.00568799	601	15814222	0.00380038	805	20341884	0.00395735	789	18429974	0.00428107	816	15497770	0.00526527	781	18110492	0.00431242	682	16213683	0.00420632	809	15397767	0.00525401
Metabolism	Lipid Metabolism	Glycerophospholipid Metabolism	5.64532e-05	0.0143391	0.615405		0.533126	0.00414427	0.532697	0.00706386	0.544273	0.00321746	0.544548	0.00406281	0.544888	0.00285731	75747	14204044	0.533278	82780	15314179	0.540545	48382	9100967	0.531614	74532	14152631	0.52663	84138	15814222	0.53204	108758	20341884	0.534651	99302	18429974	0.538807	83364	15497770	0.53791	97596	18110492	0.538892	86698	16213683	0.534721	80653	15397767	0.523797
Metabolism	Biosynthesis Of Other Secondary Metabolites	Beta-Lactam Resistance	6.04023e-05	0.0153422	0.613222		0.0227515	0.00164178	0.0221452	0.00119464	0.0192385	0.000940224	0.0197096	0.000763292	0.0198617	0.00088674	3211	14204044	0.0226062	3410	15314179	0.0222669	2112	9100967	0.0232063	3619	14152631	0.0255712	3158	15814222	0.0199694	4656	20341884	0.0228887	4010	18429974	0.021758	3339	15497770	0.021545	3760	18110492	0.0207614	3511	16213683	0.0216545	3484	15397767	0.0226267
Metabolism	Nucleotide Metabolism	Nucleotide Metabolism	6.26192e-05	0.0159053	0.612053		0.465472	0.0280413	0.456438	0.0358525	0.52964	0.0210823	0.525619	0.010407	0.518807	0.0229995	63408	14204044	0.446408	72069	15314179	0.470603	40399	9100967	0.443898	64207	14152631	0.453675	71644	15814222	0.453035	106838	20341884	0.525212	86920	18429974	0.471623	75072	15497770	0.484405	87744	18110492	0.484493	78747	16213683	0.485682	62932	15397767	0.408709
Metabolism	Xenobiotics Biodegradation And Metabolism	Polycyclic Aromatic Hydrocarbon Degradation	7.03876e-05	0.0178784	0.608233		0.001347	0.000146638	0.0011175	8.87968e-05	0.00141996	0.000280092	0.00184565	0.00027894	0.00167595	0.000153481	213	14204044	0.00149957	233	15314179	0.00152147	98	9100967	0.00107681	184	14152631	0.00130011	213	15814222	0.00134689	272	20341884	0.00133714	213	18429974	0.00115573	173	15497770	0.00111629	227	18110492	0.00125342	162	16213683	0.000999156	156	15397767	0.00101313
Environmental Information Processing	Signal Transduction	Mapk Signaling Pathway - Yeast	7.51631e-05	0.0190914	0.606071		0.00994052	0.0008888	0.010309	0.000405578	0.00887726	0.000555737	0.00870339	0.000256006	0.0087362	0.000391276	1509	14204044	0.0106237	1505	15314179	0.00982749	972	9100967	0.0106802	1490	14152631	0.0105281	1562	15814222	0.00987719	1649	20341884	0.00810643	1889	18429974	0.0102496	1590	15497770	0.0102595	1851	18110492	0.0102206	1569	16213683	0.00967701	1599	15397767	0.0103846
Human Diseases	Metabolic Diseases	Type I Diabetes Mellitus	8.26546e-05	0.0209943	0.602919		0.040579	0.000735005	0.0399784	0.00208686	0.0430638	0.00079107	0.0432777	0.000446252	0.0429879	0.000873518	5568	14204044	0.0392001	6263	15314179	0.0408967	3729	9100967	0.0409737	5725	14152631	0.0404518	6383	15814222	0.0403624	8460	20341884	0.0415891	7519	18429974	0.0407977	6623	15497770	0.0427352	7504	18110492	0.0414345	6564	16213683	0.0404843	5771	15397767	0.0374795
Genetic Information Processing	Translation	Ribosome Biogenesis In Eukaryotes	9.49087e-05	0.0241068	0.598284		0.059105	0.000789917	0.0588763	0.000411118	0.0593102	0.000341468	0.060081	0.000320301	0.0610059	0.00101181	8504	14204044	0.0598703	9246	15314179	0.0603754	5304	9100967	0.0582795	8299	14152631	0.0586393	9356	15814222	0.0591619	11860	20341884	0.0583034	10976	18429974	0.0595552	9093	15497770	0.058673	10650	18110492	0.0588057	9466	16213683	0.0583828	9017	15397767	0.0585604
Metabolism	Amino Acid Metabolism	Amino Acid Metabolism	9.56855e-05	0.0243041	0.598009		0.0859952	0.00646336	0.0893182	0.0122263	0.0685308	0.00590606	0.0695455	0.0019544	0.0716139	0.00561286	12824	14204044	0.0902841	12484	15314179	0.0815192	8263	9100967	0.0907925	12737	14152631	0.0899974	14223	15814222	0.089938	14939	20341884	0.0734396	15442	18429974	0.0837874	12082	15497770	0.0779596	14382	18110492	0.0794125	13300	16213683	0.0820295	16129	15397767	0.104749
Genetic Information Processing	Replication And Repair	Chromosome	9.87684e-05	0.0250872	0.596937		1.69117	0.00716312	1.68937	0.0103073	1.68329	0.0090814	1.67411	0.00848912	1.66277	0.0079044	240345	14204044	1.69209	258359	15314179	1.68706	154727	9100967	1.70012	239796	14152631	1.69436	265324	15814222	1.67776	344925	20341884	1.69564	312976	18429974	1.69819	262814	15497770	1.69582	308162	18110492	1.70157	273848	16213683	1.68899	258171	15397767	1.67668
Metabolism	Energy Metabolism	Sulfur Metabolism	0.000118685	0.0301459	0.590666		0.319179	0.00522732	0.321531	0.0098007	0.313511	0.0068272	0.326169	0.00426111	0.341459	0.0110663	46285	14204044	0.325858	48324	15314179	0.315551	28737	9100967	0.315758	44637	14152631	0.315397	51750	15814222	0.327237	64133	20341884	0.315276	58697	18429974	0.318487	48616	15497770	0.313697	55858	18110492	0.308429	51885	16213683	0.320007	51196	15397767	0.33249
Metabolism	Xenobiotics Biodegradation And Metabolism	Atrazine Degradation	0.000157362	0.0399701	0.580828		0.0089936	0.000995368	0.0096888	0.000964888	0.00740926	0.000896513	0.00757841	0.000363371	0.00730021	0.000714715	1302	14204044	0.0091664	1537	15314179	0.0100365	906	9100967	0.00995499	1331	14152631	0.00940461	1287	15814222	0.00813824	1477	20341884	0.00726088	1819	18429974	0.00986979	1473	15497770	0.00950459	1642	18110492	0.00906657	1378	16213683	0.00849899	1475	15397767	0.00957931
Metabolism	Metabolism Of Other Amino Acids	Glutathione Metabolism	0.000158683	0.0403055	0.580533		0.197364	0.0019309	0.196905	0.00434999	0.19352	0.00345103	0.190567	0.00164406	0.189159	0.00131527	27666	14204044	0.194776	30437	15314179	0.19875	18216	9100967	0.200155	27999	14152631	0.197836	30836	15814222	0.194989	40211	20341884	0.197676	36797	18429974	0.199658	31364	15497770	0.202378	36054	18110492	0.199078	31896	16213683	0.196723	29057	15397767	0.188709
Metabolism	Carbohydrate Metabolism	Starch And Sucrose Metabolism	0.000194611	0.0494313	0.573249		1.37681	0.0353147	1.36241	0.0304388	1.42862	0.0190254	1.42378	0.00827063	1.42497	0.0173759	194613	14204044	1.37012	213834	15314179	1.39631	122174	9100967	1.34243	193937	14152631	1.37032	211703	15814222	1.33869	293532	20341884	1.44299	254262	18429974	1.37961	210308	15497770	1.35702	250305	18110492	1.3821	228088	16213683	1.40676	204096	15397767	1.32549
[truncated: 57 more columns]

## Sheet: PICRUSt
Supplementary Table 3. Significant pathway output from STAMP for PICRUSt data
L1	L2	L3	p-values	p-values (corrected)	Effect size	Note	T1: mean rel. freq. (%)	T1: std. dev. (%)	T2: mean rel. freq. (%)	T2: std. dev. (%)	T4: mean rel. freq. (%)	T4: std. dev. (%)	T6: mean rel. freq. (%)	T6: std. dev. (%)	T8: mean rel. freq. (%)	T8: std. dev. (%)	S3C1T1	S3C1T1: parent seq. count	S3C1T1: rel. freq. (%)	S4C1T1	S4C1T1: parent seq. count	S4C1T1: rel. freq. (%)	S5C2T1	S5C2T1: parent seq. count	S5C2T1: rel. freq. (%)	S6C2T1	S6C2T1: parent seq. count	S6C2T1: rel. freq. (%)	S7C3T1	S7C3T1: parent seq. count	S7C3T1: rel. freq. (%)	S8C3T1	S8C3T1: parent seq. count	S8C3T1: rel. freq. (%)	S10C1T2	S10C1T2: parent seq. count	S10C1T2: rel. freq. (%)	S11C2T2	S11C2T2: parent seq. count	S11C2T2: rel. freq. (%)	S12C2T2	S12C2T2: parent seq. count	S12C2T2: rel. freq. (%)	S13C3T2	S13C3T2: parent seq. count	S13C3T2: rel. freq. (%)	S14C3T2	S14C3T2: parent seq. count	S14C3T2: rel. freq. (%)
Genetic Information Processing	Replication And Repair	Non-Homologous End-Joining	5.78303e-12	1.89683e-09	0.896715		0.0271317	0.00118648	0.0276618	0.00165294	0.0312127	0.000698734	0.0334829	0.000739274	0.035584	0.000983816	1898	6693713	0.028355	1974	7270297	0.0271516	1057	4207304	0.025123	1680	6389976	0.0262912	1970	7227515	0.0272569	2564	8961148	0.0286124	2504	8674548	0.0288661	1929	7211891	0.0267475	2484	8529819	0.0291214	2127	7635860	0.0278554	1777	7268366	0.0244484
Metabolism	Metabolism Of Terpenoids And Polyketides	Biosynthesis Of Ansamycins	5.64138e-10	1.85037e-07	0.850423		0.064642	0.00126918	0.0645049	0.00132562	0.0690792	0.00125766	0.0697797	0.000923583	0.0710664	0.000845291	4456	6693713	0.0665699	4777	7270297	0.0657057	2662	4207304	0.0632709	4103	6389976	0.0642099	4556	7227515	0.0630369	5830	8961148	0.0650586	5730	8674548	0.0660553	4595	7211891	0.0637142	5625	8529819	0.0659451	4894	7635860	0.0640923	4525	7268366	0.0622561
Cellular Processes And Signaling	Cellular Processes And Signaling	Other Ion-Coupled Transporters	8.57859e-10	2.81378e-07	0.845254		1.07346	0.0112732	1.05605	0.0234631	1.01802	0.014054	1.00044	0.0125497	0.978024	0.00985488	71065	6693713	1.06167	77182	7270297	1.06161	46008	4207304	1.09353	68440	6389976	1.07105	78185	7227515	1.08177	95985	8961148	1.07112	89305	8674548	1.02951	75452	7211891	1.04622	88622	8529819	1.03897	80187	7635860	1.05014	79958	7268366	1.10008
Human Diseases	Immune System Diseases	Primary Immunodeficiency	4.54366e-09	1.49032e-06	0.82283		0.0334395	0.0006575	0.0329812	0.000824447	0.0312681	0.000539721	0.03021	0.000405344	0.029718	0.000876244	2170	6693713	0.0324185	2405	7270297	0.0330798	1451	4207304	0.0344876	2143	6389976	0.0335369	2398	7227515	0.0331788	3041	8961148	0.0339354	2748	8674548	0.0316789	2431	7211891	0.0337082	2787	8529819	0.0326736	2580	7635860	0.0337879	2454	7268366	0.0337627
Organismal Systems	Environmental Adaptation	Circadian Rhythm - Plant	3.61581e-08	1.18598e-05	0.790235		0.0044724	0.000800343	0.00437821	0.000402307	0.00550114	0.000688166	0.00620726	0.000564805	0.00740271	0.0003191	298	6693713	0.00445194	304	7270297	0.0041814	158	4207304	0.00375537	230	6389976	0.00359939	350	7227515	0.0048426	538	8961148	0.0060037	399	8674548	0.00459966	280	7211891	0.00388248	346	8529819	0.00405636	375	7635860	0.00491104	293	7268366	0.00403117
Metabolism	Nucleotide Metabolism	Nucleotide Metabolism	5.76172e-08	1.88985e-05	0.782105		0.0488322	0.0019079	0.0520209	0.000841783	0.0475149	0.000474871	0.0463142	0.0015375	0.0442006	0.00160272	3216	6693713	0.0480451	3658	7270297	0.0503143	2064	4207304	0.0490575	3084	6389976	0.0482631	3737	7227515	0.0517052	4087	8961148	0.045608	4594	8674548	0.0529595	3789	7211891	0.0525382	4385	8529819	0.0514079	3987	7635860	0.0522142	3668	7268366	0.0504653
Human Diseases	Infectious Diseases	Epithelial Cell Signaling In Helicobacter Pylori Infection	9.00144e-08	2.95247e-05	0.774017		0.0578332	0.00196	0.0571977	0.00222465	0.0518208	0.00182282	0.0518127	0.00150135	0.0492217	0.00144788	3677	6693713	0.0549321	4121	7270297	0.0566827	2574	4207304	0.0611793	3783	6389976	0.0592021	4163	7227515	0.0575993	5144	8961148	0.0574034	4715	8674548	0.0543544	4108	7211891	0.0569615	4713	8529819	0.0552532	4414	7635860	0.0578062	4460	7268366	0.0613618
Metabolism	Glycan Biosynthesis And Metabolism	Glycosyltransferases	1.10755e-07	3.63276e-05	0.770154		0.408468	0.00318686	0.400629	0.00709351	0.385008	0.00100985	0.387002	0.00667818	0.37981	0.00796317	27142	6693713	0.405485	29343	7270297	0.403601	17230	4207304	0.409526	26380	6389976	0.412834	29493	7227515	0.408066	36857	8961148	0.411298	34422	8674548	0.396816	28355	7211891	0.39317	33502	8529819	0.392763	30865	7635860	0.404211	29993	7268366	0.412651
Metabolism	Enzyme Families	Peptidases	1.1418e-07	3.74511e-05	0.769581		1.73316	0.0244343	1.74024	0.010744	1.70601	0.0169552	1.68849	0.0108603	1.66341	0.00941175	115574	6693713	1.72661	126312	7270297	1.73737	74445	4207304	1.76942	112253	6389976	1.7567	123144	7227515	1.70382	152790	8961148	1.70503	149745	8674548	1.72626	125855	7211891	1.7451	147636	8529819	1.73082	132811	7635860	1.73931	127911	7268366	1.75983
Organismal Systems	Endocrine System	Insulin Signaling Pathway	1.27237e-07	4.17338e-05	0.767532		0.0764277	0.00173261	0.0763343	0.000539486	0.0713378	0.0013829	0.0705518	0.00118474	0.070062	0.00236182	5118	6693713	0.0764598	5577	7270297	0.0767094	3318	4207304	0.0788629	4985	6389976	0.0780128	5383	7227515	0.0744793	6635	8961148	0.0740419	6623	8674548	0.0763498	5526	7211891	0.0766235	6442	8529819	0.0755233	5900	7635860	0.077267	5522	7268366	0.0759731
Metabolism	Lipid Metabolism	Secondary Bile Acid Biosynthesis	1.61854e-07	5.30882e-05	0.762909		0.00411032	0.000514937	0.0041847	0.000160059	0.00339367	0.000163547	0.00326014	0.00010907	0.00292945	0.000213771	241	6693713	0.00360039	276	7270297	0.00379627	211	4207304	0.00501509	283	6389976	0.00442881	258	7227515	0.00356969	381	8961148	0.00425169	351	8674548	0.00404632	317	7211891	0.00439552	349	8529819	0.00409153	328	7635860	0.00429552	314	7268366	0.00432009
Metabolism	Metabolism Of Terpenoids And Polyketides	Tetracycline Biosynthesis	1.62459e-07	5.32865e-05	0.762837		0.129609	0.00375768	0.127019	0.00271351	0.135262	0.00390365	0.138787	0.00281113	0.14496	0.00441727	8716	6693713	0.130212	9327	7270297	0.128289	5269	4207304	0.125235	8037	6389976	0.125775	9537	7227515	0.131954	12204	8961148	0.136188	11018	8674548	0.127015	9013	7211891	0.124974	10736	8529819	0.125864	9468	7635860	0.123994	9622	7268366	0.132382
Metabolism	Xenobiotics Biodegradation And Metabolism	Styrene Degradation	2.06287e-07	6.7662e-05	0.758154		0.0391728	0.00486062	0.0352673	0.00274319	0.0442219	0.00225475	0.0454416	0.00171617	0.0496336	0.000937935	2441	6693713	0.0364671	2629	7270297	0.0361608	1530	4207304	0.0363653	2184	6389976	0.0341785	3265	7227515	0.0451746	4184	8961148	0.0466904	3080	8674548	0.0355062	2684	7211891	0.0372163	3347	8529819	0.0392388	2736	7635860	0.0358309	2402	7268366	0.0330473
Metabolism	Metabolism Of Other Amino Acids	Taurine And Hypotaurine Metabolism	2.17668e-07	7.13952e-05	0.757088		0.118731	0.00288791	0.117191	0.00300098	0.12792	0.002322	0.127581	0.00317192	0.129505	0.0031138	7838	6693713	0.117095	8591	7270297	0.118166	5015	4207304	0.119197	7465	6389976	0.116824	8404	7227515	0.116278	11186	8961148	0.124828	10019	8674548	0.115499	8568	7211891	0.118804	10277	8529819	0.120483	9006	7635860	0.117943	8652	7268366	0.119036
Metabolism	Metabolism Of Other Amino Acids	D-Alanine Metabolism	4.06667e-07	0.000133387	0.744319		0.0998936	0.0016811	0.0985296	0.0034504	0.107316	0.00175888	0.108017	0.000884449	0.106648	0.00303012	6635	6693713	0.0991229	7388	7270297	0.101619	4185	4207304	0.0994699	6383	6389976	0.0998908	7016	7227515	0.0970735	9157	8961148	0.102186	8579	8674548	0.0988985	7321	7211891	0.101513	8824	8529819	0.103449	7529	7635860	0.0986006	6953	7268366	0.0956611
Human Diseases	Neurodegenerative Diseases	Prion Diseases	4.84653e-07	0.000158966	0.740612		0.00331264	0.000558054	0.00305397	0.000486397	0.00464879	0.000781984	0.00472405	0.000562442	0.00562454	0.000357935	252	6693713	0.00376473	241	7270297	0.00331486	116	4207304	0.00275711	173	6389976	0.00270737	221	7227515	0.00305776	383	8961148	0.00427401	292	8674548	0.00336617	245	7211891	0.00339717	293	8529819	0.00343501	259	7635860	0.00339189	171	7268366	0.00235266
Metabolism	Biosynthesis Of Other Secondary Metabolites	Tropane, Piperidine And Pyridine Alkaloid Biosynthesis	5.71656e-07	0.000187503	0.737072		0.12576	0.00180406	0.126822	0.00310378	0.118401	0.00197443	0.116858	0.0015448	0.118613	0.00337817	8489	6693713	0.12682	9078	7270297	0.124864	5378	4207304	0.127825	8166	6389976	0.127794	8918	7227515	0.12339	11100	8961148	0.123868	11031	8674548	0.127165	9014	7211891	0.124988	10479	8529819	0.122851	9604	7635860	0.125775	9247	7268366	0.127223
Cellular Processes And Signaling	Cellular Processes And Signaling	Signal Transduction Mechanisms	6.16383e-07	0.000202174	0.73544		0.428698	0.00198885	0.42845	0.00713554	0.416657	0.00259456	0.415576	0.00312655	0.413079	0.00306334	28700	6693713	0.428761	31073	7270297	0.427397	18005	4207304	0.427946	27213	6389976	0.42587	31228	7227515	0.432071	38546	8961148	0.430146	36838	8674548	0.424668	30116	7211891	0.417588	36085	8529819	0.423045	33115	7635860	0.433677	31814	7268366	0.437705
Cellular Processes	Cell Motility	Flagellar Assembly	1.08398e-06	0.000355545	0.722874		0.472356	0.0331173	0.440516	0.0334386	0.527502	0.0247512	0.534523	0.0162968	0.550227	0.0148982	31723	6693713	0.473922	34960	7270297	0.480861	17996	4207304	0.427732	29069	6389976	0.454916	33286	7227515	0.460546	48046	8961148	0.536159	40040	8674548	0.46158	33549	7211891	0.46519	40865	8529819	0.479084	34133	7635860	0.447009	28828	7268366	0.396623
Metabolism	Lipid Metabolism	Arachidonic Acid Metabolism	1.14802e-06	0.00037655	0.721562		0.0514529	0.00200753	0.049439	0.00221994	0.0550152	0.000677063	0.0547908	0.000980167	0.0556484	0.000900321	3322	6693713	0.0496287	3657	7270297	0.0503006	2135	4207304	0.0507451	3189	6389976	0.0499063	3820	7227515	0.0528536	4954	8961148	0.0552831	4321	8674548	0.0498124	3718	7211891	0.0515537	4411	8529819	0.0517127	3823	7635860	0.0500664	3511	7268366	0.0483052
Genetic Information Processing	Folding, Sorting And Degradation	Protein Processing In Endoplasmic Reticulum	1.39821e-06	0.000458613	0.717007		0.122215	0.00650722	0.130477	0.00967783	0.107226	0.0044558	0.106212	0.00216925	0.107239	0.00569457	8574	6693713	0.12809	8924	7270297	0.122746	5189	4207304	0.123333	8115	6389976	0.126996	8947	7227515	0.123791	9708	8961148	0.108334	11546	8674548	0.133102	8774	7211891	0.12166	10023	8529819	0.117505	9841	7635860	0.128879	9748	7268366	0.134115
Metabolism	Xenobiotics Biodegradation And Metabolism	Polycyclic Aromatic Hydrocarbon Degradation	1.84513e-06	0.000605201	0.710467		0.0949811	0.00301576	0.0915544	0.0036442	0.0964925	0.00563253	0.102415	0.00380071	0.108641	0.00239958	6476	6693713	0.0967475	6692	7270297	0.0920458	3825	4207304	0.0909133	6000	6389976	0.0938971	7209	7227515	0.0997438	8651	8961148	0.096539	7707	8674548	0.0888461	6299	7211891	0.0873419	7835	8529819	0.0918542	6881	7635860	0.0901143	7177	7268366	0.098743
Metabolism	Xenobiotics Biodegradation And Metabolism	Toluene Degradation	1.95714e-06	0.000641943	0.709057		0.166167	0.00184704	0.171098	0.00340298	0.16396	0.00183687	0.161248	0.00177671	0.160768	0.0027585	11055	6693713	0.165155	12043	7270297	0.165647	7116	4207304	0.169134	10445	6389976	0.163459	12132	7227515	0.167859	14853	8961148	0.165749	14737	8674548	0.169888	12169	7211891	0.168735	14173	8529819	0.166158	13050	7635860	0.170904	12738	7268366	0.175253
Cellular Processes	Cell Motility	Bacterial Chemotaxis	2.0174e-06	0.000661708	0.708328		0.573224	0.0103781	0.548578	0.00684922	0.572183	0.00709075	0.57541	0.00759086	0.589035	0.00938619	39006	6693713	0.582726	41907	7270297	0.576414	23343	4207304	0.554821	36388	6389976	0.569454	41151	7227515	0.569366	52563	8961148	0.586565	47070	8674548	0.542622	39650	7211891	0.549786	48001	8529819	0.562743	41854	7635860	0.548124	39451	7268366	0.542777
Metabolism	Glycan Biosynthesis And Metabolism	N-Glycan Biosynthesis	2.09066e-06	0.000685736	0.70747		0.0676623	0.00475169	0.0736054	0.00713012	0.0574213	0.00334609	0.0561731	0.00145765	0.0558433	0.00453317	4742	6693713	0.0708426	4965	7270297	0.0682916	2951	4207304	0.0701399	4495	6389976	0.0703446	4998	7227515	0.0691524	5126	8961148	0.0572025	6541	8674548	0.0754045	4840	7211891	0.0671114	5433	8529819	0.0636942	5478	7635860	0.0717404	5706	7268366	0.0785046
Genetic Information Processing	Replication And Repair	Dna Replication Proteins	2.92085e-06	0.000958038	0.699287		1.11264	0.0157127	1.13178	0.0134209	1.09046	0.00749168	1.09218	0.00367927	1.08181	0.0144002	74716	6693713	1.11621	81208	7270297	1.11698	47507	4207304	1.12916	71891	6389976	1.12506	80034	7227515	1.10735	96879	8961148	1.0811	98473	8674548	1.13519	81966	7211891	1.13654	94244	8529819	1.10488	86016	7635860	1.12647	83013	7268366	1.14211
Cellular Processes And Signaling	Cellular Processes And Signaling	Sporulation	2.92993e-06	0.000961017	0.69921		0.0800189	0.00467095	0.081764	0.0121027	0.100725	0.00295031	0.105709	0.0066588	0.107061	0.00875118	5198	6693713	0.077655	6114	7270297	0.0840956	3511	4207304	0.0834501	5113	6389976	0.0800159	5130	7227515	0.0709788	7520	8961148	0.0839178	7496	8674548	0.0864137	6845	7211891	0.0949127	8215	8529819	0.0963092	6083	7635860	0.0796636	4673	7268366	0.0642923
Metabolism	Amino Acid Metabolism	Tryptophan Metabolism	3.30255e-06	0.00108324	0.696222		0.368876	0.0153042	0.363334	0.0094132	0.385559	0.00732427	0.385263	0.00605997	0.403598	0.00516689	24367	6693713	0.364028	26236	7270297	0.360866	15007	4207304	0.356689	22497	6389976	0.352067	28005	7227515	0.387478	35139	8961148	0.392126	31618	8674548	0.364492	26341	7211891	0.365244	32036	8529819	0.375577	28404	7635860	0.371982	25737	7268366	0.354096
Human Diseases	Immune System Diseases	Systemic Lupus Erythematosus	3.42655e-06	0.00112391	0.695296		0.00171382	0.000621406	0.00123701	0.000208439	0.00175949	0.00014305	0.00247913	0.000184388	0.0024719	0.000143018	83	6693713	0.00123997	88	7270297	0.0012104	55	4207304	0.00130725	86	6389976	0.00134586	184	7227515	0.00254583	236	8961148	0.00263359	104	8674548	0.00119891	80	7211891	0.00110928	128	8529819	0.00150062	114	7635860	0.00149296	88	7268366	0.00121073
Metabolism	Amino Acid Metabolism	Lysine Biosynthesis	3.71119e-06	0.00121727	0.693281		0.758042	0.0130002	0.771049	0.00647785	0.748591	0.00834378	0.741964	0.0082594	0.733328	0.00524056	50805	6693713	0.758996	55476	7270297	0.76305	32461	4207304	0.771539	49371	6389976	0.772632	53743	7227515	0.743589	66173	8961148	0.738443	67093	8674548	0.773447	55743	7211891	0.772932	64840	8529819	0.760157	58504	7635860	0.766174	56160	7268366	0.772663
Genetic Information Processing	Folding, Sorting And Degradation	Proteasome	3.7212e-06	0.00122055	0.693212		0.058177	0.00276366	0.0633807	0.00389606	0.0518691	0.00267339	0.053165	0.00122831	0.0531467	0.0030723	3908	6693713	0.0583831	4272	7270297	0.0587596	2489	4207304	0.059159	3792	6389976	0.0593429	4417	7227515	0.0611137	4687	8961148	0.0523036	5733	8674548	0.0660899	4336	7211891	0.0601229	4916	8529819	0.0576331	4869	7635860	0.0637649	4578	7268366	0.0629853
Organismal Systems	Environmental Adaptation	Plant-Pathogen Interaction	4.0867e-06	0.00134044	0.690828		0.128556	0.00405776	0.125213	0.00622584	0.139172	0.00281291	0.137723	0.00107652	0.138373	0.00318973	8607	6693713	0.128583	9473	7270297	0.130297	5322	4207304	0.126494	8071	6389976	0.126307	8917	7227515	0.123376	12212	8961148	0.136277	10864	8674548	0.12524	9440	7211891	0.130895	11421	8529819	0.133895	9660	7635860	0.126508	8554	7268366	0.117688
Metabolism	Amino Acid Metabolism	Amino Acid Related Enzymes	4.18063e-06	0.00137125	0.690247		1.53755	0.0205405	1.55892	0.00935478	1.52491	0.011716	1.52109	0.00533883	1.50377	0.00896773	103412	6693713	1.54491	112683	7270297	1.54991	65455	4207304	1.55575	99171	6389976	1.55198	110278	7227515	1.52581	134145	8961148	1.49696	135542	8674548	1.56253	112610	7211891	1.56145	131614	8529819	1.54299	118492	7635860	1.55178	113535	7268366	1.56204
Metabolism	Metabolism Of Cofactors And Vitamins	Pantothenate And Coa Biosynthesis	4.40495e-06	0.00144482	0.688905		0.624656	0.00615717	0.62651	0.00600089	0.641206	0.00244448	0.641426	0.00436228	0.639558	0.00520759	41953	6693713	0.626752	45693	7270297	0.628489	26397	4207304	0.627409	40353	6389976	0.631505	44291	7227515	0.612811	55646	8961148	0.62097	54501	8674548	0.628286	45663	7211891	0.633163	54073	8529819	0.633929	47775	7635860	0.625666	45022	7268366	0.619424
Metabolism	Biosynthesis Of Other Secondary Metabolites	Flavonoid Biosynthesis	5.11664e-06	0.00167826	0.685028		0.0101675	0.00142834	0.00934836	0.000578985	0.0105017	0.000981296	0.0114717	0.00089435	0.0134299	0.00060454	691	6693713	0.0103231	682	7270297	0.00938063	365	4207304	0.00867539	552	6389976	0.00863853	836	7227515	0.0115669	1113	8961148	0.0124203	818	8674548	0.00942989	605	7211891	0.00838892	811	8529819	0.00950782	761	7635860	0.00996613	641	7268366	0.00881904
Genetic Information Processing	Genetic Information Processing	Transcription Related Proteins	5.88457e-06	0.00193014	0.681362		0.0411135	0.00582839	0.0494074	0.00768623	0.0305282	0.00425398	0.02989	0.00217312	0.0303032	0.00518815	2978	6693713	0.0444895	3026	7270297	0.0416214	1685	4207304	0.0400494	2686	6389976	0.0420346	3528	7227515	0.0488135	2659	8961148	0.0296725	4786	8674548	0.0551729	3082	7211891	0.042735	3265	8529819	0.0382775	3709	7635860	0.0485734	3631	7268366	0.0499562
Metabolism	Carbohydrate Metabolism	Propanoate Metabolism	6.53343e-06	0.00214296	0.678591		0.788676	0.0155712	0.795848	0.00877405	0.808602	0.00938912	0.810154	0.00787144	0.832241	0.00748628	53145	6693713	0.793954	57201	7270297	0.786777	32247	4207304	0.766453	49454	6389976	0.773931	58837	7227515	0.81407	71409	8961148	0.796873	70045	8674548	0.807477	56970	7211891	0.789945	68277	8529819	0.800451	61343	7635860	0.803354	56815	7268366	0.781675
Metabolism	Amino Acid Metabolism	Arginine And Proline Metabolism	9.46069e-06	0.00310311	0.668577		1.25423	0.0170683	1.27536	0.0367143	1.20607	0.0144801	1.2043	0.00899215	1.21179	0.0125091	83988	6693713	1.25473	90676	7270297	1.24721	53428	4207304	1.26989	80369	6389976	1.25774	92078	7227515	1.27399	109489	8961148	1.22182	109804	8674548	1.26582	89951	7211891	1.24726	104885	8529819	1.22963	96216	7635860	1.26005	96104	7268366	1.32222
Metabolism	Xenobiotics Biodegradation And Metabolism	Aminobenzoate Degradation	1.03341e-05	0.00338959	0.666141		0.23492	0.010371	0.22649	0.015792	0.258539	0.00601518	0.255008	0.00317439	0.262152	0.00970901	15387	6693713	0.229872	16924	7270297	0.232783	9496	4207304	0.225703	14429	6389976	0.225807	17337	7227515	0.239875	22894	8961148	0.255481	19711	8674548	0.227228	16792	7211891	0.232838	21288	8529819	0.249572	18065	7635860	0.236581	15165	7268366	0.208644
Metabolism	Metabolism Of Cofactors And Vitamins	Vitamin B6 Metabolism	1.36833e-05	0.00448812	0.658268		0.212274	0.00401156	0.216302	0.00509321	0.206696	0.00399255	0.20448	0.00332176	0.200716	0.0033311	14092	6693713	0.210526	15449	7270297	0.212495	9206	4207304	0.21881	13709	6389976	0.214539	15303	7227515	0.211733	18419	8961148	0.205543	18447	8674548	0.212657	15415	7211891	0.213744	17890	8529819	0.209735	16491	7635860	0.215968	16331	7268366	0.224686
Metabolism	Xenobiotics Biodegradation And Metabolism	Bisphenol Degradation	1.45012e-05	0.00475641	0.656616		0.0633643	0.00219871	0.0606304	0.00283899	0.0677082	0.00209439	0.0663295	0.000543152	0.0689381	0.00250456	4248	6693713	0.0634625	4485	7270297	0.0616894	2601	4207304	0.0618211	3960	6389976	0.0619721	4568	7227515	0.0632029	6097	8961148	0.0680382	5215	8674548	0.0601184	4398	7211891	0.0609826	5638	8529819	0.0660975	4678	7635860	0.0612636	4181	7268366	0.0575232
Human Diseases	Infectious Diseases	Hepatitis C	1.46031e-05	0.00478982	0.656416		0.00488882	0.000976681	0.00628009	0.00117098	0.00339007	0.000691444	0.00329198	0.00025086	0.00336085	0.000886433	367	6693713	0.00548276	369	7270297	0.00507545	207	4207304	0.00492002	335	6389976	0.00524259	420	7227515	0.00581113	251	8961148	0.00280098	623	8674548	0.00718193	391	7211891	0.0054216	389	8529819	0.00456047	453	7635860	0.00593253	466	7268366	0.00641134
Human Diseases	Infectious Diseases	Measles	1.46031e-05	0.00478982	0.656416		0.00488882	0.000976681	0.00628009	0.00117098	0.00339007	0.000691444	0.00329198	0.00025086	0.00336085	0.000886433	367	6693713	0.00548276	369	7270297	0.00507545	207	4207304	0.00492002	335	6389976	0.00524259	420	7227515	0.00581113	251	8961148	0.00280098	623	8674548	0.00718193	391	7211891	0.0054216	389	8529819	0.00456047	453	7635860	0.00593253	466	7268366	0.00641134
Environmental Information Processing	Signal Transduction	Mtor Signaling Pathway	1.46031e-05	0.00478982	0.656416		0.00488882	0.000976681	0.00628009	0.00117098	0.00339007	0.000691444	0.00329198	0.00025086	0.00336085	0.000886433	367	6693713	0.00548276	369	7270297	0.00507545	207	4207304	0.00492002	335	6389976	0.00524259	420	7227515	0.00581113	251	8961148	0.00280098	623	8674548	0.00718193	391	7211891	0.0054216	389	8529819	0.00456047	453	7635860	0.00593253	466	7268366	0.00641134
Metabolism	Lipid Metabolism	Steroid Hormone Biosynthesis	1.46059e-05	0.00479073	0.656411		0.0161564	0.00213088	0.0151253	0.0016621	0.0163655	0.00133186	0.0193425	0.00124974	0.0208789	0.00129244	1065	6693713	0.0159105	1112	7270297	0.0152951	579	4207304	0.0137618	952	6389976	0.0148983	1197	7227515	0.0165617	1838	8961148	0.0205108	1345	8674548	0.0155051	905	7211891	0.0125487	1324	8529819	0.015522	1352	7635860	0.0177059	987	7268366	0.0135794
Metabolism	Xenobiotics Biodegradation And Metabolism	Naphthalene Degradation	1.5732e-05	0.00516009	0.654283		0.158387	0.00432681	0.154203	0.0046008	0.164436	0.002528	0.164457	0.00276158	0.168672	0.00386804	10455	6693713	0.156191	11179	7270297	0.153763	6556	4207304	0.155824	9955	6389976	0.155791	11827	7227515	0.163639	14796	8961148	0.165113	13243	8674548	0.152665	11138	7211891	0.154439	13701	8529819	0.160625	12172	7635860	0.159406	10922	7268366	0.150268
Cellular Processes	Cell Motility	Bacterial Motility Proteins	1.68196e-05	0.00551682	0.652356		1.31604	0.0504511	1.24673	0.0595761	1.3743	0.0324741	1.38017	0.0259297	1.40681	0.0304041	88375	6693713	1.32027	96704	7270297	1.33012	52432	4207304	1.24621	81844	6389976	1.28082	94573	7227515	1.30851	126378	8961148	1.41029	110039	8674548	1.26853	92531	7211891	1.28303	113347	8529819	1.32883	96542	7635860	1.26432	84855	7268366	1.16746
Genetic Information Processing	Transcription	Basal Transcription Factors	1.94786e-05	0.00638898	0.648085		0.032123	0.00521251	0.0378097	0.00469832	0.0259998	0.00441321	0.0235193	0.0018819	0.0227729	0.00407364	2374	6693713	0.0354661	2517	7270297	0.0346203	1389	4207304	0.033014	2172	6389976	0.0339907	2533	7227515	0.0350466	1846	8961148	0.0206	3765	8674548	0.0434028	2580	7211891	0.0357743	2743	8529819	0.0321578	2656	7635860	0.0347832	2598	7268366	0.0357439
Metabolism	Metabolism Of Cofactors And Vitamins	Ubiquinone And Other Terpenoid-Quinone Biosynthesis	2.06035e-05	0.00675795	0.646437		0.341435	0.00243672	0.339622	0.00692363	0.327393	0.00418844	0.327574	0.0042691	0.327041	0.00505575	22868	6693713	0.341634	24504	7270297	0.337043	14300	4207304	0.339885	21891	6389976	0.342583	24916	7227515	0.344738	30712	8961148	0.342724	29186	8674548	0.336456	24070	7211891	0.333754	28203	8529819	0.33064	26091	7635860	0.34169	25551	7268366	0.351537
Metabolism	Lipid Metabolism	Ether Lipid Metabolism	2.18972e-05	0.00718227	0.64464		0.00662356	0.000976885	0.00569223	0.000375693	0.00641744	0.00040861	0.00725167	0.0006543	0.00824033	0.000578148	419	6693713	0.00625961	410	7270297	0.00563938	246	4207304	0.00584697	386	6389976	0.00604071	570	7227515	0.00788653	723	8961148	0.00806816	471	8674548	0.00542968	383	7211891	0.00531067	550	8529819	0.00644797	446	7635860	0.00584086	408	7268366	0.00561337
Environmental Information Processing	Signal Transduction	Phosphatidylinositol Signaling System	2.25422e-05	0.00739383	0.64378		0.109983	0.00159525	0.109112	0.00154887	0.113833	0.00121819	0.115632	0.00259772	0.116196	0.00317623	7487	6693713	0.111851	8064	7270297	0.110917	4617	4207304	0.109738	7089	6389976	0.110939	7723	7227515	0.106856	9821	8961148	0.109595	9362	8674548	0.107925	7796	7211891	0.108099	9310	8529819	0.109147	8198	7635860	0.107362	8130	7268366	0.111855
Metabolism	Biosynthesis And Biodegradation Of Secondary Metabolites	Biosynthesis And Biodegradation Of Secondary Metabolites	2.36259e-05	0.00774928	0.642384		0.0563068	0.00328622	0.0537079	0.00109365	0.0512059	0.00137327	0.0502836	0.00134466	0.0495944	0.00115712	3506	6693713	0.0523775	3895	7270297	0.0535742	2401	4207304	0.0570674	3443	6389976	0.0538813	4326	7227515	0.0598546	5474	8961148	0.0610859	4524	8674548	0.0521526	3895	7211891	0.054008	4610	8529819	0.0540457	4187	7635860	0.0548334	3989	7268366	0.0548817
Genetic Information Processing	Translation	Mrna Surveillance Pathway	2.43901e-05	0.00799996	0.641434		0.0103051	0.00209134	0.0131333	0.00247522	0.00717394	0.0014005	0.00706312	0.00052767	0.00727166	0.00184192	783	6693713	0.0116975	761	7270297	0.0104672	442	4207304	0.0105055	703	6389976	0.0110016	889	7227515	0.0123002	525	8961148	0.00585862	1286	8674548	0.014825	820	7211891	0.0113701	815	8529819	0.00955472	937	7635860	0.012271	982	7268366	0.0135106
Metabolism	Biosynthesis Of Other Secondary Metabolites	Stilbenoid, Diarylheptanoid And Gingerol Biosynthesis	2.82212e-05	0.00925657	0.637048		0.0154189	0.00149471	0.0137675	0.00320436	0.0197868	0.00141207	0.0194047	0.000486201	0.0200896	0.00210545	1085	6693713	0.0162092	1122	7270297	0.0154327	558	4207304	0.0132626	964	6389976	0.0150861	1044	7227515	0.0144448	1620	8961148	0.018078	1199	8674548	0.013822	1073	7211891	0.0148782	1640	8529819	0.0192267	1131	7635860	0.0148117	708	7268366	0.00974084
Metabolism	Metabolism Of Terpenoids And Polyketides	Prenyltransferases	3.01511e-05	0.00988956	0.63504		0.410349	0.00764046	0.417778	0.00363038	0.406677	0.00182614	0.407422	0.00271646	0.401256	0.00133914	27710	6693713	0.413971	30176	7270297	0.415059	17336	4207304	0.412045	26514	6389976	0.414931	29824	7227515	0.412645	35257	8961148	0.393443	36345	8674548	0.418984	29902	7211891	0.414621	35181	8529819	0.412447	31802	7635860	0.416482	30632	7268366	0.421443
Metabolism	Lipid Metabolism	Glycerophospholipid Metabolism	3.03883e-05	0.00996736	0.634802		0.512527	0.01404	0.501215	0.024123	0.545041	0.00794379	0.542423	0.00535543	0.541638	0.00851271	33918	6693713	0.506714	37548	7270297	0.516458	21596	4207304	0.513298	32405	6389976	0.507122	35597	7227515	0.492521	48305	8961148	0.539049	43444	8674548	0.500821	37677	7211891	0.522429	45467	8529819	0.533036	38981	7635860	0.510499	34437	7268366	0.473793
Genetic Information Processing	Genetic Information Processing	Restriction Enzyme	3.07487e-05	0.0100856	0.634442		0.135598	0.00962487	0.13815	0.00250275	0.125385	0.00673167	0.120038	0.00541015	0.117527	0.0046421	9134	6693713	0.136456	10066	7270297	0.138454	6294	4207304	0.149597	9094	6389976	0.142317	8779	7227515	0.121466	11228	8961148	0.125296	11731	8674548	0.135235	10244	7211891	0.142043	11626	8529819	0.136298	10379	7635860	0.135924	10198	7268366	0.140307
Metabolism	Lipid Metabolism	Glycerolipid Metabolism	3.38644e-05	0.0111075	0.631487		0.28049	0.00797492	0.276852	0.0138226	0.304105	0.00393155	0.301217	0.00515951	0.299898	0.00923161	18541	6693713	0.276991	20689	7270297	0.284569	11794	4207304	0.280322	17517	6389976	0.274132	19610	7227515	0.271324	26489	8961148	0.295598	24049	8674548	0.277236	20792	7211891	0.288302	25374	8529819	0.297474	21269	7635860	0.278541	18779	7268366	0.258366
Metabolism	Lipid Metabolism	Fatty Acid Biosynthesis	4.06315e-05	0.0133271	0.625838		0.537351	0.00958359	0.533468	0.0130987	0.564054	0.00527539	0.558002	0.0109767	0.561977	0.00930705	35788	6693713	0.534651	39438	7270297	0.542454	22678	4207304	0.539015	34003	6389976	0.53213	37751	7227515	0.522323	49603	8961148	0.553534	46324	8674548	0.534022	39254	7211891	0.544296	46944	8529819	0.550352	41181	7635860	0.539311	37706	7268366	0.518769
Metabolism	Metabolism Of Terpenoids And Polyketides	Limonene And Pinene Degradation	4.36699e-05	0.0143237	0.623576		0.206595	0.0099062	0.19985	0.0153996	0.226613	0.00557742	0.221915	0.00360604	0.230672	0.00683115	13562	6693713	0.202608	14964	7270297	0.205824	8376	4207304	0.199082	12570	6389976	0.196714	15060	7227515	0.20837	20339	8961148	0.226969	17505	8674548	0.201797	15067	7211891	0.208919	18794	8529819	0.220333	15959	7635860	0.209001	13187	7268366	0.18143
Metabolism	Metabolism Of Cofactors And Vitamins	Riboflavin Metabolism	4.72691e-05	0.0155043	0.621076		0.274111	0.00288031	0.26641	0.00766481	0.279869	0.00297793	0.281075	0.00166224	0.276311	0.00198048	18160	6693713	0.271299	19818	7270297	0.272589	11486	4207304	0.273001	17525	6389976	0.274258	19751	7227515	0.273275	25113	8961148	0.280243	23004	8674548	0.26519	19764	7211891	0.274047	23521	8529819	0.27575	20506	7635860	0.268549	19041	7268366	0.261971
Metabolism	Xenobiotics Biodegradation And Metabolism	Chloroalkane And Chloroalkene Degradation	4.8022e-05	0.0157512	0.620575		0.222905	0.00367292	0.224402	0.00157295	0.217641	0.00683301	0.211413	0.00470694	0.209898	0.00447104	14908	6693713	0.222716	16232	7270297	0.223265	9610	4207304	0.228412	14322	6389976	0.224132	16117	7227515	0.222995	19348	8961148	0.21591	19246	8674548	0.221867	16080	7211891	0.222965	19145	8529819	0.224448	17257	7635860	0.225999	16341	7268366	0.224824
Metabolism	Carbohydrate Metabolism	Inositol Phosphate Metabolism	4.92265e-05	0.0161463	0.619788		0.153473	0.00507179	0.158672	0.00697383	0.141797	0.00449521	0.143531	0.00128313	0.146662	0.0051851	10299	6693713	0.153861	11060	7270297	0.152126	6503	4207304	0.154565	9856	6389976	0.154242	11686	7227515	0.161688	12936	8961148	0.144357	13808	8674548	0.159178	11167	7211891	0.154841	12743	8529819	0.149394	11775	7635860	0.154207	11895	7268366	0.163654
Metabolism	Carbohydrate Metabolism	Ascorbate And Aldarate Metabolism	4.95813e-05	0.0162627	0.61956		0.124823	0.0023938	0.12873	0.00249588	0.122067	0.00371037	0.11851	0.00357139	0.11873	0.00269643	8316	6693713	0.124236	9280	7270297	0.127643	5390	4207304	0.128111	7970	6389976	0.124727	8864	7227515	0.122642	10895	8961148	0.12158	11173	8674548	0.128802	9220	7211891	0.127844	10594	8529819	0.1242	9807	7635860	0.128433	9550	7268366	0.131391
Genetic Information Processing	Translation	Rna Transport	6.10248e-05	0.0200161	0.61289		0.168229	0.00921155	0.180467	0.00834138	0.159809	0.00629435	0.155078	0.00386762	0.155382	0.00903853	11745	6693713	0.175463	12433	7270297	0.171011	7161	4207304	0.170204	10977	6389976	0.171785	12499	7227515	0.172936	13260	8961148	0.147972	16708	8674548	0.192609	12791	7211891	0.17736	14456	8529819	0.169476	13659	7635860	0.17888	12658	7268366	0.174152
Human Diseases	Cancers	Prostate Cancer	6.12862e-05	0.0201019	0.612751		0.030004	0.000804382	0.0297405	0.00103926	0.0283088	0.00045238	0.0281264	0.000405338	0.0278326	0.000640199	1945	6693713	0.0290571	2148	7270297	0.0295449	1317	4207304	0.0313027	1913	6389976	0.0299375	2122	7227515	0.02936	2762	8961148	0.0308219	2440	8674548	0.0281283	2124	7211891	0.0294514	2490	8529819	0.0291917	2333	7635860	0.0305532	2284	7268366	0.0314238
Metabolism	Nucleotide Metabolism	Purine Metabolism	6.20804e-05	0.0203624	0.612333		2.25946	0.0178482	2.2688	0.012061	2.26447	0.00673398	2.25918	0.00521797	2.22939	0.00863558	151523	6693713	2.26366	165372	7270297	2.27463	95556	4207304	2.27119	145527	6389976	2.27743	161560	7227515	2.23535	200239	8961148	2.23452	198002	8674548	2.28256	164853	7211891	2.28585	193648	8529819	2.27025	172794	7635860	2.26293	164085	7268366	2.25752
Metabolism	Amino Acid Metabolism	Amino Acid Metabolism	6.52261e-05	0.0213942	0.610725		0.242164	0.00361647	0.242192	0.00409935	0.253329	0.00231916	0.253025	0.00271704	0.25008	0.00611919	16324	6693713	0.243871	17817	7270297	0.245066	10187	4207304	0.242127	15482	6389976	0.242286	16950	7227515	0.23452	21965	8961148	0.245114	20885	8674548	0.240762	17411	7211891	0.241421	21186	8529819	0.248376	18823	7635860	0.246508	17167	7268366	0.236188
Organismal Systems	Immune System	Antigen Processing And Presentation	6.57716e-05	0.0215731	0.610453		0.0299922	0.000807227	0.029734	0.00103925	0.0283064	0.000449444	0.0281219	0.00041113	0.0278278	0.00064263	1944	6693713	0.0290422	2147	7270297	0.0295311	1317	4207304	0.0313027	1911	6389976	0.0299062	2122	7227515	0.02936	2761	8961148	0.0308108	2440	8674548	0.0281283	2123	7211891	0.0294375	2489	8529819	0.02918	2332	7635860	0.0305401	2284	7268366	0.0314238
Organismal Systems	Endocrine System	Progesterone-Mediated Oocyte Maturation	6.57716e-05	0.0215731	0.610453		0.0299922	0.000807227	0.029734	0.00103925	0.0283064	0.000449444	0.0281219	0.00041113	0.0278278	0.00064263	1944	6693713	0.0290422	2147	7270297	0.0295311	1317	4207304	0.0313027	1911	6389976	0.0299062	2122	7227515	0.02936	2761	8961148	0.0308108	2440	8674548	0.0281283	2123	7211891	0.0294375	2489	8529819	0.02918	2332	7635860	0.0305401	2284	7268366	0.0314238
Metabolism	Energy Metabolism	Sulfur Metabolism	7.84474e-05	0.0257307	0.604655		0.311463	0.00896145	0.309517	0.00379567	0.304565	0.00514418	0.294961	0.00763629	0.292408	0.00342824	20740	6693713	0.309843	22816	7270297	0.313825	13538	4207304	0.321774	20263	6389976	0.317106	21192	7227515	0.293213	28050	8961148	0.313018	26768	8674548	0.308581	22584	7211891	0.313149	26500	8529819	0.310675	24035	7635860	0.314765	22092	7268366	0.303947
Cellular Processes	Cell Growth And Death	Cell Cycle	7.98705e-05	0.0261975	0.604059		0.00614712	0.00130039	0.00762513	0.00165938	0.00412247	0.000812584	0.00402177	0.000493404	0.0041969	0.00119311	476	6693713	0.00711115	420	7270297	0.00577693	264	4207304	0.0062748	443	6389976	0.00693273	528	7227515	0.00730542	312	8961148	0.0034817	767	8674548	0.00884196	450	7211891	0.00623969	443	8529819	0.00519355	543	7635860	0.00711118	593	7268366	0.00815864
Cellular Processes	Cell Motility	Cytoskeleton Proteins	8.78953e-05	0.0288297	0.600865		0.226292	0.000738057	0.225441	0.00220931	0.229188	0.00323791	0.2336	0.00400845	0.233805	0.00304269	15190	6693713	0.226929	16462	7270297	0.226428	9535	4207304	0.22663	14357	6389976	0.22468	16369	7227515	0.226482	20306	8961148	0.2266	19468	8674548	0.224427	16456	7211891	0.228179	19496	8529819	0.228563	16980	7635860	0.222372	16328	7268366	0.224645
Poorly Characterized	Poorly Characterized	General Function Prediction Only	9.28254e-05	0.0304467	0.599032		3.9081	0.0506213	3.93882	0.0623203	3.81819	0.0241164	3.82517	0.0207777	3.82641	0.0307781	263672	6693713	3.9391	281734	7270297	3.87514	165071	4207304	3.92344	251529	6389976	3.93631	286421	7227515	3.96293	341573	8961148	3.81171	342900	8674548	3.95294	279635	7211891	3.87742	328556	8529819	3.85185	299666	7635860	3.92446	290513	7268366	3.99695
Organismal Systems	Excretory System	Aldosterone-Regulated Sodium Reabsorption	9.32695e-05	0.0305924	0.598872		7.08419e-05	3.18001e-05	9.12228e-05	2.78697e-05	3.30495e-05	9.85348e-06	3.22787e-05	1.64997e-05	2.2806e-05	1.3038e-05	5	6693713	7.4697e-05	3	7270297	4.12638e-05	4	4207304	9.50728e-05	8	6389976	0.000125196	4	7227515	5.53441e-05	3	8961148	3.34779e-05	5	8674548	5.76399e-05	6	7211891	8.31959e-05	6	8529819	7.03415e-05	6	7635860	7.85766e-05	9	7268366	0.000123824
Metabolism	Biosynthesis Of Other Secondary Metabolites	Penicillin And Cephalosporin Biosynthesis	0.000104446	0.0342583	0.59504		0.0297175	0.00112372	0.0290305	0.000720593	0.0306268	0.00138053	0.0302489	0.00135534	0.0334353	0.00149555	2014	6693713	0.0300879	2063	7270297	0.0283757	1257	4207304	0.0298766	1861	6389976	0.0291237	2093	7227515	0.0289588	2857	8961148	0.0318821	2524	8674548	0.0290966	2124	7211891	0.0294514	2575	8529819	0.0301882	2226	7635860	0.0291519	2053	7268366	0.0282457
Metabolism	Energy Metabolism	Nitrogen Metabolism	0.000106513	0.0349361	0.594373		0.781409	0.0136038	0.787909	0.0342413	0.743559	0.00925176	0.739248	0.00989645	0.737288	0.0108805	52474	6693713	0.78393	56409	7270297	0.775883	33662	4207304	0.800085	50263	6389976	0.786591	56843	7227515	0.786481	67700	8961148	0.755484	66404	8674548	0.765504	54712	7211891	0.758636	64325	8529819	0.754119	59505	7635860	0.779284	60982	7268366	0.839006
Genetic Information Processing	Transcription	Spliceosome	0.000109188	0.0358138	0.593526		0.000162559	4.88828e-05	0.000144661	6.70731e-05	5.47635e-05	1.57171e-05	4.79038e-05	2.616e-05	5.4799e-05	2.67406e-05	5	6693713	7.4697e-05	13	7270297	0.00017881	6	4207304	0.000142609	12	6389976	0.000187794	17	7227515	0.000235212	14	8961148	0.00015623	20	8674548	0.00023056	4	7211891	5.5464e-05	6	8529819	7.03415e-05	10	7635860	0.000130961	16	7268366	0.000220132
Metabolism	Xenobiotics Biodegradation And Metabolism	Caprolactam Degradation	0.000109997	0.0360791	0.593274		0.115273	0.0101696	0.108527	0.00989069	0.126971	0.00414051	0.12603	0.0023069	0.131905	0.00518188	7370	6693713	0.110103	8113	7270297	0.111591	4507	4207304	0.107123	6765	6389976	0.105869	8838	7227515	0.122283	12068	8961148	0.13467	9462	8674548	0.109078	8143	7211891	0.112911	10436	8529819	0.122347	8793	7635860	0.115154	7132	7268366	0.0981238
Metabolism	Energy Metabolism	Photosynthesis	0.000112234	0.0368126	0.592585		0.292676	0.00808478	0.285759	0.00483112	0.294457	0.0124176	0.305165	0.00511954	0.311274	0.00428971	19874	6693713	0.296905	21094	7270297	0.290139	11945	4207304	0.283911	18723	6389976	0.293006	20560	7227515	0.284468	27567	8961148	0.307628	24532	8674548	0.282804	20331	7211891	0.281909	24146	8529819	0.283078	21540	7635860	0.28209	21091	7268366	0.290175
Organismal Systems	Immune System	Nod-Like Receptor Signaling Pathway	0.000112265	0.0368229	0.592575		0.0334169	0.00137821	0.0326129	0.000888919	0.0318355	0.000402558	0.0313523	0.000469452	0.0304315	0.000740379	2145	6693713	0.032045	2400	7270297	0.033011	1455	4207304	0.0345827	2161	6389976	0.0338186	2280	7227515	0.0315461	3181	8961148	0.0354977	2731	8674548	0.0314829	2385	7211891	0.0330704	2801	8529819	0.0328377	2593	7635860	0.0339582	2389	7268366	0.0328685
Metabolism	Metabolism Of Cofactors And Vitamins	Nicotinate And Nicotinamide Metabolism	0.000112397	0.0368661	0.592535		0.470522	0.00313132	0.468714	0.00508389	0.477127	0.00355958	0.480972	0.00303922	0.469332	0.00485529	31193	6693713	0.466004	34184	7270297	0.470187	19645	4207304	0.466926	30223	6389976	0.472975	34284	7227515	0.474354	42358	8961148	0.472685	40938	8674548	0.471932	34056	7211891	0.47222	40318	8529819	0.472671	35844	7635860	0.469417	34023	7268366	0.468097
Metabolism	Biosynthesis Of Other Secondary Metabolites	Isoquinoline Alkaloid Biosynthesis	0.000120347	0.0394739	0.590186		0.0634964	0.00107508	0.063765	0.0036514	0.056576	0.00206777	0.0575699	0.00149285	0.0592446	0.00314918	4287	6693713	0.0640452	4471	7270297	0.0614968	2665	4207304	0.0633422	4159	6389976	0.0650863	4575	7227515	0.0632998	5709	8961148	0.0637084	5529	8674548	0.0637382	4344	7211891	0.0602339	5026	8529819	0.0589227	4833	7635860	0.0632935	4848	7268366	0.0667
Genetic Information Processing	Translation	Ribosome Biogenesis In Eukaryotes	0.000120669	0.0395796	0.590094		0.0675052	0.00257195	0.0696604	0.00200732	0.0646312	0.00199157	0.0631069	0.00108226	0.0624838	0.00313927	4648	6693713	0.0694383	4853	7270297	0.0667511	2922	4207304	0.0694507	4446	6389976	0.0695777	4881	7227515	0.0675336	5581	8961148	0.06228	6309	8674548	0.07273	5052	7211891	0.070051	5743	8529819	0.0673285	5166	7635860	0.0676545	4983	7268366	0.0685574
Genetic Information Processing	Folding, Sorting And Degradation	Ubiquitin System	0.000120893	0.0396528	0.59003		0.0225066	0.0010873	0.0248932	0.00180964	0.0218656	0.001528	0.0204061	0.00135027	0.0202217	0.001163	1524	6693713	0.0227676	1755	7270297	0.0241393	968	4207304	0.0230076	1429	6389976	0.0223632	1609	7227515	0.0222621	1837	8961148	0.0204996	2357	8674548	0.0271714	1824	7211891	0.0252916	2022	8529819	0.0237051	1957	7635860	0.0256291	1567	7268366	0.0215592
Poorly Characterized	Poorly Characterized	Function Unknown	0.000125932	0.0413056	0.588619		1.43678	0.0195509	1.43709	0.0165621	1.40956	0.0113448	1.38967	0.0130461	1.39359	0.0222848	95192	6693713	1.42211	103873	7270297	1.42873	60249	4207304	1.43201	90256	6389976	1.41246	105330	7227515	1.45735	131552	8961148	1.46803	126656	8674548	1.46009	103615	7211891	1.43672	121996	8529819	1.43023	110925	7635860	1.45269	102373	7268366	1.40847
Metabolism	Metabolism Of Terpenoids And Polyketides	Biosynthesis Of Vancomycin Group Antibiotics	0.000149323	0.0489781	0.582676		0.0791725	0.00334873	0.0818302	0.00606333	0.0725863	0.0020358	0.0725676	0.00204074	0.0718028	0.0020179	5415	6693713	0.0808968	5826	7270297	0.0801343	3453	4207304	0.0820716	5230	6389976	0.0818469	5613	7227515	0.0776615	6490	8961148	0.0724238	6845	8674548	0.078909	5526	7211891	0.0766235	6405	8529819	0.0750895	6122	7635860	0.0801743	6573	7268366	0.090433
[truncated: 57 more columns]

## Sheet: Genome List
Supplementary Table 4. Genomes used in the ancestral state reconstruction
Genome Name	16S_rRNA_Count	Total KO count	KO Annotated Genes Present
Acetitomaculum_ruminis_DSM	1	1510	1233
Acidaminococcus_fermentans_pGA-4	1	1372	1169
Acidaminococcus_fermentens_WCC6	1	1352	1155
Acinetobacter_sp._HR7	1	1763	1557
Acinetobacter_sp_DSM	1	1783	1553
Actinobacillus_succinogenes_130Z	6	977	932
Actinomyces_denticolens_PA	1	1372	1232
Actinomyces_nasicola_KPR-1	2	1469	1332
Actinomyces_ruminicola_DSM	1	1536	1312
Actinomyces_ruminicola_KPR-7B	1	1622	1353
Allisonella_histaminiformans_DSM	1	999	898
Alysiella_crassa_DSM_2578	1	1416	1311
Alysiella_filiformis_DSM_16848	1	1328	1255
Anaerovibrio_lipolyticus_DSM_3074	1	1513	1306
Anaerovibrio_lipolyticus_LB2005	1	1480	1282
Anaerovibrio_sp._RM50	1	1450	1261
Arcobacter_butzleri_7h1h	1	803	742
Bacillus_cereus_KPR-7A	1	3138	2313
Bacillus_licheniformis_VTM3R78	1	2743	2308
Bacillus_nealsonii_AAU1	1	2970	2193
Bacillus_sp._MB2021	1	2860	2152
Bacteroidales_bacterium_KHT7	1	1452	1215
Bacteroidales_bacterium_WCE2004	1	1062	935
Bacteroidales_bacterium_WCE2008	1	1063	946
Bacteroides_ovatus_NLAE-zl-C11	1	2192	1517
Bacteroides_ovatus_NLAE-zl-C34	1	2200	1518
Bacteroides_ovatus_NLAE-zl-C500	1	2180	1526
Bacteroides_ovatus_NLAE-zl-C57	1	2200	1519
Bacteroides_sp._AR20	1	2178	1507
Bacteroides_sp._AR29	1	1836	1406
Bacteroides_sp._Ga6A1	1	1448	1205
Bacteroides_sp._Ga6A2	1	1448	1205
Bacteroides_thetaiotaomicron_KPPR-3	1	2212	1526
Bacteroides_thetaiotaomicron_NLAE-zl-C523	1	2213	1529
Bacteroides_thetaiotaomicron_NLAE-zl-C579	1	2218	1529
Bacteroides_thetaiotaomicron_NLAE-zl-G288	1	2271	1557
Bacteroides_vulgatus_NLAE-zl-G202	1	1947	1456
Bacteroides_xylanisolvens_NLAE-zl-C182	1	2102	1509
Bacteroides_xylanisolvens_NLAE-zl-C202	1	2108	1511
Bacteroides_xylanisolvens_NLAE-zl-C29	1	2105	1483
Bacteroides_xylanisolvens_NLAE-zl-C339	1	2105	1511
Bacteroides_xylanisolvens_NLAE-zl-G310	1	2148	1519
Bacteroides_xylanisolvens_NLAE-zl-G339	1	2149	1518
Bacteroides_xylanisolvens_NLAE-zl-G421	1	2144	1518
Basfia_succiniciproducens_DSM	1	1625	1511
Basfia_succiniciproducens_KPR-2	1	1638	1523
Bifidobacterium_adolescentis_DSM	1	1086	973
Bifidobacterium_bifidum_Calf96	1	1048	964
Bifidobacterium_boum_DSM	1	1066	972
Bifidobacterium_breve_RP2	1	1212	1030
Bifidobacterium_longum_AGR2137	1	1187	1041
Bifidobacterium_pseudolongum_AGR2145	1	1048	957
Bifidobacterium_pseudolongum_globosum	1	997	919
Bifidobacterium_ruminantium_DSM	1	1102	1001
Bifidobacterium_sp._AGR2158	1	1053	971
Bifidobacterium_thermophilum_DSM	1	1085	983
Blautia_schinkii_DSM	1	3260	1886
Blautia_sp._SF-50	1	1890	1483
Blautia_wexlerae_AGR2146	1	1757	1376
Bordetella_trematum_HR18	1	2703	2013
Butyrivibrio_fibrisolvens_AB2020	1	2087	1560
Butyrivibrio_fibrisolvens_AR40	1	2202	1598
Butyrivibrio_fibrisolvens_DSM_3071	2	2105	1547
Butyrivibrio_fibrisolvens_FE2007	1	1887	1463
Butyrivibrio_fibrisolvens_MD2001	1	2073	1544
Butyrivibrio_fibrisolvens_ND3005	1	1873	1453
Butyrivibrio_fibrisolvens_WTE3004	1	2102	1567
Butyrivibrio_fibrisolvens_YRB2005	1	2067	1550
Butyrivibrio_hungatei_DSM_14810	1	1690	1354
Butyrivibrio_hungatei_NK4A153	1	1663	1362
Butyrivibrio_hungatei_XBD2006	1	1663	1357
Butyrivibrio_proteoclasticus_B316	6	1919	1446
Butyrivibrio_proteoclasticus_FD2007	1	1805	1390
Butyrivibrio_proteoclasticus_P18	1	1919	1456
Butyrivibrio_proteoclasticus_P6B7	1	1766	1381
Butyrivibrio_sp._AC2005	1	2234	1587
Butyrivibrio_sp._AD3002	1	1958	1474
Butyrivibrio_sp._AE2005	1	1715	1378
Butyrivibrio_sp._AE2015	1	1838	1432
Butyrivibrio_sp._AE2032	8	3560	1366
Butyrivibrio_sp._AE3003	4	1703	1370
Butyrivibrio_sp._AE3004	7	2014	1517
Butyrivibrio_sp._AE3006	1	1941	1451
Butyrivibrio_sp._AE3009	1	1881	1456
Butyrivibrio_sp._FC2001	1	2065	1500
Butyrivibrio_sp._FCS006	1	1879	1456
Butyrivibrio_sp._FCS014	1	1962	1431
Butyrivibrio_sp._INlla14	2	1888	1439
Butyrivibrio_sp._INlla16	1	2069	1521
Butyrivibrio_sp._INlla18	2	1661	1331
Butyrivibrio_sp._INlla21	1	1636	1338
Butyrivibrio_sp._LB2008	1	1770	1428
Butyrivibrio_sp._LC3010	1	2045	1515
Butyrivibrio_sp._M55	1	1729	1394
Butyrivibrio_sp._MB2005	1	1933	1455
Butyrivibrio_sp._MC2013	1	1743	1381
Butyrivibrio_sp._MC2021	1	1936	1483
Butyrivibrio_sp._NC2002	1	1622	1310
Butyrivibrio_sp._NC2007	1	1936	1474
Butyrivibrio_sp._NC3005	1	1805	1405
Butyrivibrio_sp._OB235	1	2047	1519
Butyrivibrio_sp._Su6	1	1834	1432
Butyrivibrio_sp._TB	1	1951	1493
Butyrivibrio_sp._VCB2001	1	1951	1482
Butyrivibrio_sp._VCB2006	1	1836	1429
Butyrivibrio_sp._VCD2006	1	2119	1555
Butyrivibrio_sp._WCD2001	1	1964	1491
Butyrivibrio_sp._WCD3002	1	1931	1452
Butyrivibrio_sp._WCE2006	1	2029	1502
Butyrivibrio_sp._XBB1001	1	1803	1397
Butyrivibrio_sp._XPD2002	1	2047	1508
Butyrivibrio_sp._XPD2006	1	1936	1497
Butyrivibrio_sp._YAB3001	1	2062	1531
Candidatus_Methanomethylophilus_sp._1R26	1	817	649
Cellulomonas_sp._KH9	1	2133	1733
Cellulosilyticum_ruminicola_JCM_14822	1	2102	1615
Cellvibrio_sp._BR	1	2394	1961
Citrobacter_sp._NLAE-zl-C269	1	3400	2967
Clostridiales_bacterium_NK3B98	1	1464	1217
Clostridiales_bacterium_R-7	1	1681	1329
Clostridiales_bacterium_WTE2008	1	1624	1308
Clostridium_aerotolerans_DSM	1	2740	1929
Clostridium_algidicarnis_B3	9	1703	1418
Clostridium_aminophilum_F	1	1596	1340
Clostridium_beijerinckii_AAU1	1	3471	2143
Clostridium_beijerinckii_HUN142	1	3238	2145
Clostridium_butyricum_AGR2140	1	2522	1850
Clostridium_cadaveris_AGR2141	1	1984	1588
Clostridium_cadaveris_NLAE-zl-G419	1	1985	1584
Clostridium_celerecrescens_18A	7	3084	1984
Clostridium_cellobioparum_ATCC_15832	1	3121	1978
Clostridium_clostidiforme_ATCC	1	2923	1940
Clostridium_clostridioforme_AGR2157	1	2611	1825
Clostridium_cochlearium_NLAE-zl-C224	1	1398	1201
Clostridium_glycolicum_KPPR-9	1	2225	1701
Clostridium_innocuum_NLAE-zl-C381	1	2287	1530
Clostridium_innocuum_NLAE-zl-G197	1	2347	1562
Clostridium_intestinale_DSM_6191	1	2709	1937
Clostridium_lundense_DSM	1	2508	1789
Clostridium_mangenotii_LM2	9	1690	1363
Clostridium_paraputrificum_AGR2156	1	1993	1595
Clostridium_polysaccharolyticum_DSM1801	1	1716	1414
Clostridium_sartagoforme_AAU1	1	2222	1709
Clostridium_sp._DSM8431	1	1892	1562
Clostridium_sp._NCR	1	2112	1631
Coriobacteriaceae_bacterium_KH1P3	1	1131	1007
Corynebacterium_vitaeruminis_DSM_20294	5	1593	1442
Corynebacterium_vitaeruminis_Ga6A13	1	1597	1453
Denitrobacterium_detoxificans_DSM	1	1182	1015
Desulfotomaculum_ruminis_DL_DSM_2154	1	2178	1700
Desulfovibrio_desulfuricans_desulfuricans_ATCC_27774	3	1487	1324
Desulfovibrio_desulfuricans_DSM	2	1533	1348
Desulfovibrio_legallii_KHC7	1	1456	1268
Dorea_longicatena_AGR2136	1	1854	1432
Dorea_sp._AGR2135	1	1773	1396
Enterobacter_sp._KPR-6	1	3070	2656
Enterococcus_casseliflavus_NLAE-zl-C414	1	2150	1615
Enterococcus_casseliflavus_NLAE-zl-G268	1	2116	1603
Enterococcus_faecalis_68A	4	1829	1420
Enterococcus_faecalis_VTM1R91	1	1744	1430
Enterococcus_gallinarum_SKF1	5	2064	1554
Enterococcus_mundtii_C2	1	1685	1395
Enterococcus_sp._KPPR-6	1	2615	1794
Erysipelotrichaceae_bacterium_NK3D112	1	1605	1273
Escherichia_coli_PA-3	1	3391	3075
Eubacterium_callanderi_NLAE-zl-G225	1	2217	1612
Eubacterium_cellulosolvens_6	7	1524	1296
Eubacterium_cellulosolvens_LD2006	1	1510	1291
Eubacterium_limosum_SA11	5	2158	1556
Eubacterium_oxidoreducens_DSM	1	1487	1259
Eubacterium_pyruvativorans_i6	1	1174	1054
Eubacterium_pyruvativorans_KHGC13	1	1233	1095
Eubacterium_pyruvativorans_KHPC4	1	1235	1097
Eubacterium_ruminantium_2388	1	1360	1178
Eubacterium_ruminantium_ATCC_17233	1	1355	1177
Eubacterium_ruminantium_FB3002	1	1488	1232
Eubacterium_ruminatium_HUN269	1	1357	1177
Eubacterium_sp._AB3007	1	1216	1067
Eubacterium_uniforme_ATCC_35992	1	1263	1091
Eubacterium_xylanophilum_ATCC_35991	1	1225	1080
Fibrobacter_succinogenes_HM2	1	1398	1183
Fibrobacter_succinogenes_subsp._succinogenes_S85	3	1420	1204
Fusobacterium_necrophorum_HUN048	1	1231	1082
Kandleria_vitulina_DSM	1	1256	1117
Kandleria_vitulina_KH4T7	1	1226	1087
Kandleria_vitulina_MC3001	1	1215	1084
Kandleria_vitulina_S3b	1	1246	1106
Kandleria_vitulina_WCC7	1	1251	1112
Kandleria_vitulina_WCE2011	1	1206	1076
Lachnobacterium_bovis_AE2004	13	1391	1174
Lachnobacterium_bovis_C6A12	1	1325	1166
Lachnobacterium_bovis_DSM	1	1386	1209
Lachnobacterium_bovis_NK4B19	1	1307	1152
Lachnobacterium_bovis_S1b	1	1327	1174
Lachnoclostridium_aminophilum_KH1P1	1	1612	1364
Lachnoclostridium_citroniae_NLAE-zl-G70	1	3516	2069
Lachnoclostridium_clostridioforme_NLAE-zl-C196	1	2734	1851
Lachnoclostridium_clostridioforme_NLAE-zl-G208	1	2735	1854
Lachnoclostridium_contortum_NLAE-zl-C134	1	2773	1834
Lachnoclostridium_lavalense_NLAE-zl-G277	1	3355	2034
Lachnoclostridium_oroticum_NLAE-zl-C242	1	3174	1933
Lachnospira_multipara_ATCC	1	1400	1207
Lachnospira_multipara_D15d	1	1392	1191
Lachnospira_multipara_LB2003	1	1337	1177
Lachnospira_multipara_MC2003	1	1338	1175
Lachnospira_pectinoschiza_M83	1	1409	1217
Lachnospiraceae_bacterium_A10	1	1381	1176
Lachnospiraceae_bacterium_AB2028	1	1559	1244
Lachnospiraceae_bacterium_AC2012	5	1358	1167
Lachnospiraceae_bacterium_AC2014	1	1480	1254
Lachnospiraceae_bacterium_AC2028	1	1412	1173
Lachnospiraceae_bacterium_AC2029	3	1637	1251
Lachnospiraceae_bacterium_AC2031	1	1538	1228
Lachnospiraceae_bacterium_AC3007	1	1443	1206
Lachnospiraceae_bacterium_AD3010	1	1637	1319
Lachnospiraceae_bacterium_C10	1	1453	1233
Lachnospiraceae_bacterium_C6A11	1	1391	1184
Lachnospiraceae_bacterium_C7	1	1442	1240
Lachnospiraceae_bacterium_FD2005	1	1338	1153
Lachnospiraceae_bacterium_FE2018	1	1495	1226
Lachnospiraceae_bacterium_G11	1	1644	1332
Lachnospiraceae_bacterium_G41	1	1272	1105
Lachnospiraceae_bacterium_JC7	1	1796	1425
Lachnospiraceae_bacterium_KH1P17	1	1908	1516
Lachnospiraceae_bacterium_KH1T2	1	1887	1502
Lachnospiraceae_bacterium_KHCPX20	1	1501	1258
Lachnospiraceae_bacterium_LC2019	1	1480	1230
Lachnospiraceae_bacterium_MA2020	1	1803	1466
Lachnospiraceae_bacterium_MC2017	1	1957	1559
Lachnospiraceae_bacterium_MD2004	1	1359	1163
Lachnospiraceae_bacterium_NC2004	1	1447	1209
Lachnospiraceae_bacterium_NC2008	1	1381	1166
Lachnospiraceae_bacterium_ND2006	1	1818	1451
Lachnospiraceae_bacterium_NE2001	1	1618	1266
Lachnospiraceae_bacterium_NK3A20	1	1470	1195
Lachnospiraceae_bacterium_NK4A136	1	1377	1160
Lachnospiraceae_bacterium_NK4A144	1	1913	1524
Lachnospiraceae_bacterium_NK4A179	1	1573	1299
Lachnospiraceae_bacterium_NLAE-zl-G231	1	3681	1993
Lachnospiraceae_bacterium_P6A3	1	1503	1247
Lachnospiraceae_bacterium_P6B14	1	1287	1110
Lachnospiraceae_bacterium_RM5	1	1143	1024
Lachnospiraceae_bacterium_V9D3004	1	1499	1219
Lachnospiraceae_bacterium_XBB1006	1	1334	1141
Lachnospiraceae_bacterium_XBB2008	1	1636	1302
Lachnospiraceae_bacterium_XBD2001	1	1360	1180
Lachnospiraceae_bacterium_XPB1003	1	1519	1242
Lachnospiraceae_bacterium_YSB2008	1	1273	1122
Lachnospiraceae_bacterium_YSD2013	1	1594	1277
Lactobacillus_brevis_AG48	5	1460	1184
Lactobacillus_mucosae_AGR63	11	1201	1054
Lactobacillus_mucosae_KHPC15	1	1171	1037
Lactobacillus_mucosae_KHPX11	1	1169	1036
Lactobacillus_mucosae_WCC8	1	1171	1037
Lactobacillus_plantarum_AG30	7	1913	1431
Lactobacillus_ruminis_ATCC_27782	5	962	888
Lactobacillus_ruminis_DSM	1	1201	1069
Lactobacillus_ruminis_WC1T17	1	1158	1025
Lactococcus_garvieae_M79	1	1250	1103
Lactococcus_lactis_subsp.	12	2948	1282
Lactococcus_lactis_subsp._cremoris_DPC6856	1	1573	1308
Lampropedia_hyalina_DSM_16112	1	1818	1540
Mannheimia_succiniciproducens_MBEL55E	6	1621	1508
Megamonas_sp._Calf98-2	1	1442	1253
Megasphaera_elsdenii_DSM_20460	7	1420	1246
Megasphaera_elsdenii_J1	1	1423	1246
Megasphaera_elsdenii_T81	1	1438	1256
Megasphaera_elsdenii_YE34	1	1419	1252
Methanobacterium_formicicum_BRM9	2	1023	801
Methanobrevibacter_boviskoreani_JH1	1	760	676
Methanobrevibacter_gottschalkii_DSM	2	671	551
Methanobrevibacter_millerae_DSM	1	747	564
Methanobrevibacter_millerae_SM9	2	881	724
Methanobrevibacter_olleyae_DSM	1	695	568
Methanobrevibacter_ruminantium_M1	2	842	714
Methanobrevibacter_sp._AbM4	3	760	667
Methanobrevibacter_wolinii_SH	1	685	563
Methanobrevibacter_YLM1	2	753	674
Methanogenic_archaeon_ISO4-G1	1	687	565
Methanogenic_archaeon_ISO4-H5	2	768	634
Methanomassiliicoccales_archaeon_RumEn_M1	1	974	804
Methanomassiliicoccales_archaeon_RumEn_M2	1	635	567
Methanomicrobium_mobile_DSM	1	637	526
Methanosarcina_barkeri_CM1	3	1480	1045
Methanosarcina_sp._DSM	1	962	670
Micrococcineae_bacterium_KH10	1	1370	1248
Micrococcus_luteus_VTM4R57	1	1421	1300
Mitsuokella_jalaludinii_DSM	1	1454	1315
Morganella_morganii_NLAE-zl-C84	1	2521	2222
Olsenella_sp._KH2P3	1	1286	1123
Olsenella_sp._KH3B4	1	1324	1163
Olsenella_umbonata_DSM	1	1256	1104
Olsenella_umbonata_KHGC19	1	1164	1029
Olsenella_umbonata_WCP15	1	1131	1005
Oribacterium_sp._FC2011	1	1796	1391
Oribacterium_sp._KHPX15	1	1754	1390
Oribacterium_sp._NK2B42	1	1633	1291
Oribacterium_sp._P6A1	1	1766	1397
Oribacterium_sp._WCC10	1	1737	1394
Oscillibacter_ruminantium_GH1	1	1665	1375
Oscillibacter_sp._PC13	1	1586	1267
Oxobacter_pfennigii_DSM_3222	1	2369	1723
Pediococcus_acidilactici_AGR20	5	1225	1045
Peptostreptococcaceae_bacterium_pGA-8	2	1016	921
Peptostreptococcaceae_bacterium_VA2	22	1955	1463
Peptostreptococcus_anaerobius_C	1	1197	1046
Peptostreptococcus_russellii_Calf135	1	1224	1082
Peptostreptococcus_sp._D1	1	1218	1050
Porphyromonadaceae_bacterium_KH3CP3RA	1	1887	1441
Porphyromonadaceae_bacterium_KH3R12	1	1727	1358
Porphyromonadaceae_bacterium_KHP3R9	2	1432	1199
Porphyromonadaceae_bacterium_NLAE-zl-C104	1	1636	1314
Porphyromonas_levii_DSM_23370	1	1037	927
Prauserella_rugosa_DSM_43194	3	3008	2224
Prevoltella_albensis_DSM_11370	1	1201	1066
Prevotella_brevis_ATCC_19188	1	1356	1153
Prevotella_brevis_P6B11	1	1319	1138
Prevotella_bryantii_C21a	1	1374	1152
Prevotella_bryantii_DSM_11371	1	1435	1193
Prevotella_bryantii_FB3001	1	1394	1153
Prevotella_bryantii_KHPX14	1	1382	1161
Prevotella_ruminicola_AR32	1	1432	1207
Prevotella_ruminicola_ATCC_19189	1	1476	1222
Prevotella_ruminicola_BPI-162	1	1487	1209
Prevotella_ruminicola_BPI-34	1	1512	1234
Prevotella_ruminicola_D31d	1	1584	1260
Prevotella_ruminicola_Ga6B6	1	1509	1231
Prevotella_ruminicola_KHT3	1	1583	1250
Prevotella_sp._AGR2160	1	1243	1083
Prevotella_sp._BP1-145	1	1388	1154
Prevotella_sp._BP1-148	1	1407	1179
Prevotella_sp._FD3004	1	1395	1186
Prevotella_sp._HUN102	6	1150	997
Prevotella_sp._KH1P2	1	1323	1133
Prevotella_sp._KH2C16	1	1282	1079
Prevotella_sp._KHP1	1	1470	1226
Prevotella_sp._KHP7	1	1446	1207
Prevotella_sp._LC2012	1	1345	1154
Prevotella_sp._MA2016	1	1488	1233
Prevotella_sp._NE3005	1	1557	1257
Prevotella_sp._P6B1	1	1526	1231
Prevotella_sp._P6B4	1	1479	1207
Prevotella_sp._RM4	1	1481	1232
Prevotella_sp._TC2-24	1	1337	1148
Prevotella_sp._TC2-28	1	1419	1183
Prevotella_sp._TF2-5	1	1399	1166
Prevotellaceae_bacterium_HUN156	1	1210	1059
Prevotellaceae_bacterium_KH2P17	1	1330	1137
Prevotellaceae_bacterium_MN60	1	1215	1054
Propionibacteriaceae_bacterium_P6A17	1	1516	1359
Propionibacterium_acnes_NLAE-zl-G260	1	1466	1325
Propionibacterium_sp._MB3007	1	1464	1325
Proteiniclasticum_ruminis_DSM	1	1761	1447
Proteus_mirabilis_NLAE-zl-C285	1	2382	2151
Proteus_mirabilis_NLAE-zl-G534	1	2443	2187
Pseudobutyrivibrio_ruminis_ACV-9	1	1557	1305
Pseudobutyrivibrio_ruminis_AD2017	1	1523	1283
Pseudobutyrivibrio_ruminis_CF1b	1	1670	1396
Pseudobutyrivibrio_ruminis_DSM	1	1608	1340
Pseudobutyrivibrio_ruminis_HUN009	1	1511	1268
Pseudobutyrivibrio_sp._49	1	1719	1408
Pseudobutyrivibrio_sp._ACV-2	1	1844	1485
Pseudobutyrivibrio_sp._C4	1	1562	1308
Pseudobutyrivibrio_sp._JW11	1	1621	1351
Pseudobutyrivibrio_sp._LB2011	1	1563	1297
Pseudobutyrivibrio_sp._MD2005	1	1565	1321
Pseudobutyrivibrio_sp._NOR37	1	1618	1355
Pseudobutyrivibrio_sp._OR37	1	1677	1375
Pseudobutyrivibrio_sp._UC1225	1	1720	1401
Pseudobutyrivibrio_sp._YE44	1	1620	1338
Pseudobutyrivibrio_sp_AR14	1	1621	1359
Pseudobutyrivibrio_xylanivorans_DSM	1	1683	1402
Pseudobutyrivibrio_xylanivorans_DSM_14809	1	1721	1396
Pseudochrobactrum_sp._AO18b	1	2016	1640
Ruaniaceae_bacterium_KH17	1	1520	1339
Ruminobacter_amylophilus_DSM	1	1295	1185
Ruminobacter_sp._RM87	1	1315	1195
Ruminococcaceae_bacterium_AB4001	1	1438	1124
Ruminococcaceae_bacterium_AE2021	2	1390	1156
Ruminococcaceae_bacterium_D5	1	1405	1163
Ruminococcaceae_bacterium_FB2012	2	1539	1225
Ruminococcaceae_bacterium_KH2T8	1	1328	1108
Ruminococcaceae_bacterium_KHP2	1	1370	1140
Ruminococcaceae_bacterium_P7	1	1342	1132
Ruminococcaceae_bacterium_R-25	1	1365	1155
Ruminococcaceae_bacterium_YAD3003	1	1239	1055
Ruminococcaceae_bacterium_YRB3002	1	1261	1067
Ruminococcus_albus_7	4	1697	1336
Ruminococcus_albus_8	1	1144	941
Ruminococcus_albus_AD2013	4	1659	1312
Ruminococcus_albus_AR67	1	1691	1351
Ruminococcus_albus_DSM_20455	1	1672	1334
Ruminococcus_albus_KH2T6	1	1578	1280
Ruminococcus_albus_SY3	1	1723	1290
Ruminococcus_bromii_YE282	1	1195	1037
Ruminococcus_flavefaciens_007c	1	1586	1283
Ruminococcus_flavefaciens_17	1	1414	1175
Ruminococcus_flavefaciens_AE3010	4	1589	1253
Ruminococcus_flavefaciens_ATCC_19208	1	844	736
Ruminococcus_flavefaciens_FD-1	3	1809	1352
Ruminococcus_flavefaciens_MA2007	1	1516	1210
Ruminococcus_flavefaciens_MC2020	1	1396	1158
Ruminococcus_flavefaciens_ND2009	1	1547	1276
Ruminococcus_flavefaciens_SAb67	1	1559	1277
Ruminococcus_flavefaciens_XPD3002	1	1500	1221
Ruminococcus_flavefaciens_Y1	1	1600	1268
Ruminococcus_flavefaciens_YAD2003	1	1585	1252
Ruminococcus_flavefaciens_YL228	1	1522	1211
Ruminococcus_flavefaciens_YRD2003	2	1431	1173
Ruminococcus_gnavus_AGR2154	5	1883	1448
Ruminococcus_sp._FC2018	1	1180	1037
Ruminococcus_sp._NK3A76	3	1453	1200
Ruminococcus_sp._YE71	1	1740	1356
Ruminococcus_sp._YE78	1	1760	1364
Sarcina_sp._DSM	1	1591	1316
Schwartzia_succinivorans_DSM_10502	1	1461	1279
Selenomonas_bovis_8-14-1	1	1461	1307
Selenomonas_bovis_DSM_23594	1	1521	1340
Selenomonas_ruminantium_AB3002	7	1794	1475
Selenomonas_ruminantium_AC2024	7	1627	1391
Selenomonas_ruminantium_C3	1	1606	1395
Selenomonas_ruminantium_GACV-9	1	1683	1447
Selenomonas_ruminantium_HD4	1	1767	1514
Selenomonas_ruminantium_KH1T6	1	1852	1531
Selenomonas_ruminantium_L14	1	1775	1494
Selenomonas_ruminantium_lactilytica_TAM6421	7	1847	1537
Selenomonas_ruminantium_subsp.	1	1705	1444
Selenomonas_ruminantium_WCT3	1	1667	1445
Selenomonas_ruminantium_Z108	1	1776	1510
Selenomonas_ruminatium_S137	1	1832	1532
Selenomonas_sp._AE3005	1	1558	1357
Selenomonas_sp._FC4001	1	1636	1416
Selenomonas_sp._ND2010	1	1663	1428
Sharpea_azabuensis_DSM-18934	1	1424	1209
Sharpea_azabuensis_DSM-20406	1	1412	1211
Sharpea_azabuensis_KH1P5	1	1415	1206
Sharpea_azabuensis_KH2P10	1	1416	1205
Shigella_sonnei_NLAE-zl-G496	1	3368	3059
Slackia_heliotrinireducens_DSM_20476	2	1483	1207
Staphylococcus_epidermidis_AG42	1	1597	1430
Staphylococcus_epidermidis_NLAE-zl-G239	1	1548	1413
Streptococcus_bovis_2B	1	1237	1123
Streptococcus_bovis_AG46	7	1281	1141
Streptococcus_bovis_ATCC_33317	1	1228	1114
Streptococcus_bovis_B315	1	1204	1108
Streptococcus_bovis_C277	1	1217	1117
Streptococcus_bovis_ES1	1	1218	1118
Streptococcus_bovis_JB1	1	1224	1118
Streptococcus_bovis_SN033	1	1212	1113
Streptococcus_equinus_AR3	1	1250	1136
Streptococcus_equinus_GA-1	1	1210	1112
Streptococcus_equinus_H24	1	1236	1128
Streptococcus_equinus_HC5	1	1239	1127
Streptococcus_equinus_MPR1	1	1233	1130
Streptococcus_equinus_MPR2	1	1234	1129
Streptococcus_equinus_MPR4	1	1255	1138
Streptococcus_equinus_pGA-7	1	1214	1117
Streptococcus_equinus_pR-5	1	1217	1111
Streptococcus_equinus_Sb04	1	1196	1089
Streptococcus_equinus_Sb05	1	1246	1131
Streptococcus_equinus_Sb09	1	1287	1158
Streptococcus_equinus_Sb10	1	1228	1112
Streptococcus_equinus_Sb13	1	1218	1112
Streptococcus_equinus_Sb17	1	1236	1126
Streptococcus_equinus_Sb18	1	1249	1139
Streptococcus_equinus_Sb20	1	1233	1124
Streptococcus_equinus_SI	1	1275	1149
Streptococcus_equinus_Ye01	1	1262	1144
Streptococcus_gallolyticus_LMG	1	1425	1250
Streptococcus_gallolyticus_VTM1R27	1	1355	1209
Streptococcus_gallolyticus_VTM1R29	1	1354	1212
Streptococcus_gallolyticus_VTM2R47	1	1326	1190
Streptococcus_gallolyticus_VTM3R24	1	1358	1220
Streptococcus_gallolyticus_VTM3R42	1	1358	1220
Streptococcus_henryi_A-4	1	1333	1183
Streptococcus_sp._45	1	1200	1098
Streptococcus_sp._NLAE-zl-C503	1	1158	1064
Succiniclasticum_ruminis_DSM	1	1314	1154
Succiniclasticum_ruminis_DSM11005	1	1379	1177
Succinimonas_amylolytica_DSM_2873	5	1451	1265
Succinivibrio_dextrinosolvens_22B	1	1520	1331
Succinivibrio_dextrinosolvens_ACV-10	1	1487	1311
Succinivibrio_dextrinosolvens_DSM_3072	1	1450	1293
Succinivibrio_dextrinosolvens_H5	1	1454	1289
Synergistes_jonesii_78-1	3	1501	1192
Synergistes_Syn_Fa1	1	1895	1383
Thermoplasmatales_archaeon_BRNA1	1	673	581
Treponema_bryantii_B25	1	1555	1259
Treponema_bryantii_NK4A124	1	1421	1165
Treponema_bryantii_XBD1002	1	1431	1167
Treponema_saccharophilum_PB,_DSM_2985	1	1430	1200
Treponema_sp._C6A8	1	1347	1137
Treponema_sp._JC4	1	1391	1163
Wolinella_succinogenes_DSM_1740	3	1353	1199
